# Supplementary material for: Photochromism‐Driven Full Solar Spectrum Absorption for Efficient Photo‐Thermo‐Electric Conversion
Source: Adv Sci (Weinh). 2025 Nov 27;13(8):e18602. doi: 10.1002/advs.202518602 (PMC12884802; doi:10.1002/advs.202518602)
Supplement: Supplementary file 2 — Supporting Information [file ADVS-13-e18602-s001.zip]

Archive with 2 entries (2 files):
- 1-ok.cif
- checkcif-ok.pdf
