# Supplementary material for: Photochromism‐Driven Full Solar Spectrum Absorption for Efficient Photo‐Thermo‐Electric Conversion
Source: Adv Sci (Weinh). 2025 Nov 27;13(8):e18602. doi: 10.1002/advs.202518602 (PMC12884802; doi:10.1002/advs.202518602)
Supplement: Supplementary file 2 — Supporting Information [file ADVS-13-e18602-s001.zip › 1-ok.cif]

data_1
_audit_creation_date               2023-12-01
_audit_creation_method
;
Olex2 1.5
(compiled 2023.08.24 svn.re1ec1418 for OlexSys, GUI svn.r6748)
;
_shelx_SHELXL_version_number       '2014/7'
_audit_contact_author_address      'Liaocheng University'
_audit_contact_author_email        'zhangningning@lcu.edu.cn'
_audit_contact_author_name         'Ning-Ning Zhang'
_audit_contact_author_phone        ?
_publ_contact_author_id_orcid      ?
_publ_section_references
;
Dolomanov, O.V., Bourhis, L.J., Gildea, R.J, Howard, J.A.K. & Puschmann, H.
 (2009), J. Appl. Cryst. 42, 339-341.

Sheldrick, G.M. (2015). Acta Cryst. A71, 3-8.

Sheldrick, G.M. (2015). Acta Cryst. C71, 3-8.
;
_chemical_name_common              1
_chemical_name_systematic          ?
_chemical_formula_moiety           '2(H2 O), 2(C2 H O4), C24 H18 N2 O4'
_chemical_formula_sum              'C28 H24 N2 O14'
_chemical_formula_weight           612.49
_chemical_melting_point            ?
loop_
  _atom_type_symbol
  _atom_type_description
  _atom_type_scat_dispersion_real
  _atom_type_scat_dispersion_imag
  _atom_type_scat_source
 'C' 'C' 0.0033 0.0016 'International Tables Vol C Tables 4.2.6.8 and 6.1.1.4'
 'H' 'H' 0.0000 0.0000 'International Tables Vol C Tables 4.2.6.8 and 6.1.1.4'
 'N' 'N' 0.0061 0.0033 'International Tables Vol C Tables 4.2.6.8 and 6.1.1.4'
 'O' 'O' 0.0106 0.0060 'International Tables Vol C Tables 4.2.6.8 and 6.1.1.4'

_shelx_space_group_comment
;
The symmetry employed for this shelxl refinement is uniquely defined
by the following loop, which should always be used as a source of
symmetry information in preference to the above space-group names.
They are only intended as comments.
;
_space_group_crystal_system        'triclinic'
_space_group_IT_number             2
_space_group_name_H-M_alt          'P -1'
_space_group_name_Hall             '-P 1'
loop_
  _space_group_symop_operation_xyz
 'x, y, z'
 '-x, -y, -z'

_cell_length_a                     6.72570(10)
_cell_length_b                     6.83300(10)
_cell_length_c                     15.3044(3)
_cell_angle_alpha                  78.1410(10)
_cell_angle_beta                   85.8100(10)
_cell_angle_gamma                  90.0040(10)
_cell_volume                       686.41(2)
_cell_formula_units_Z              1
_cell_measurement_reflns_used      7098
_cell_measurement_temperature      293(2)
_cell_measurement_theta_max        29.530
_cell_measurement_theta_min        2.728
_shelx_estimated_absorpt_T_max     0.988
_shelx_estimated_absorpt_T_min     0.965
_exptl_absorpt_coefficient_mu      0.121
_exptl_absorpt_correction_T_max    0.7459
_exptl_absorpt_correction_T_min    0.6935
_exptl_absorpt_correction_type     multi-scan
_exptl_absorpt_process_details
;
SADABS-2016/2 (Bruker,2016/2) was used for absorption correction.
wR2(int) was 0.1178 before and 0.0594 after correction.
The Ratio of minimum to maximum transmission is 0.9297.
The \l/2 correction factor is Not present.
;
_exptl_absorpt_special_details     ?
_exptl_crystal_colour              yellow
_exptl_crystal_density_diffrn      1.482
_exptl_crystal_density_meas        ?
_exptl_crystal_density_method      ?
_exptl_crystal_description         Flake
_exptl_crystal_F_000               318
_exptl_crystal_size_max            0.3
_exptl_crystal_size_mid            0.2
_exptl_crystal_size_min            0.1
_exptl_transmission_factor_max     ?
_exptl_transmission_factor_min     ?
_diffrn_reflns_av_R_equivalents    0.0426
_diffrn_reflns_av_unetI/netI       0.0341
_diffrn_reflns_Laue_measured_fraction_full  0.994
_diffrn_reflns_Laue_measured_fraction_max  0.996
_diffrn_reflns_limit_h_max         9
_diffrn_reflns_limit_h_min         -9
_diffrn_reflns_limit_k_max         9
_diffrn_reflns_limit_k_min         -9
_diffrn_reflns_limit_l_max         21
_diffrn_reflns_limit_l_min         -21
_diffrn_reflns_number              16943
_diffrn_reflns_point_group_measured_fraction_full  0.994
_diffrn_reflns_point_group_measured_fraction_max  0.996
_diffrn_reflns_theta_full          25.242
_diffrn_reflns_theta_max           29.587
_diffrn_reflns_theta_min           2.727
_diffrn_ambient_temperature        293(2)
_diffrn_detector_area_resol_mean   ?
_diffrn_measured_fraction_theta_full  0.994
_diffrn_measured_fraction_theta_max  0.996
_diffrn_measurement_device_type    'Bruker D8 QUEST'
_diffrn_measurement_method         'w scans'
_diffrn_radiation_type             MoK\a
_diffrn_radiation_wavelength       0.71073
_diffrn_source                     ?
_diffrn_source_current             1.4
_diffrn_source_power               0.07
_diffrn_source_voltage             50.0
_reflns_Friedel_coverage           0.000
_reflns_Friedel_fraction_full      .
_reflns_Friedel_fraction_max       .
_reflns_number_gt                  3086
_reflns_number_total               3853
_reflns_special_details
;
 Reflections were merged by SHELXL according to the crystal
 class for the calculation of statistics and refinement.
 
 _reflns_Friedel_fraction is defined as the number of unique
 Friedel pairs measured divided by the number that would be
 possible theoretically, ignoring centric projections and
 systematic absences.
;
_reflns_threshold_expression       'I > 2\s(I)'
_computing_cell_refinement         'SAINT V8.40B (?, 2016)'
_computing_data_collection         ?
_computing_data_reduction          'SAINT V8.40B (?, 2016)'
_computing_molecular_graphics      'Olex2 1.5 (Dolomanov et al., 2009)'
_computing_publication_material    'Olex2 1.5 (Dolomanov et al., 2009)'
_computing_structure_refinement    'SHELXL 2014/7 (Sheldrick, 2015)'
_computing_structure_solution      'SHELXT 2014/5 (Sheldrick, 2014)'
_refine_diff_density_max           0.422
_refine_diff_density_min           -0.202
_refine_diff_density_rms           0.043
_refine_ls_extinction_coef         .
_refine_ls_extinction_method       none
_refine_ls_goodness_of_fit_ref     1.028
_refine_ls_hydrogen_treatment      constr
_refine_ls_matrix_type             full
_refine_ls_number_parameters       204
_refine_ls_number_reflns           3853
_refine_ls_number_restraints       0
_refine_ls_R_factor_all            0.0599
_refine_ls_R_factor_gt             0.0468
_refine_ls_restrained_S_all        1.028
_refine_ls_shift/su_max            0.001
_refine_ls_shift/su_mean           0.000
_refine_ls_structure_factor_coef   Fsqd
_refine_ls_weighting_details      
 'w=1/[\s^2^(Fo^2^)+(0.0539P)^2^+0.2312P] where P=(Fo^2^+2Fc^2^)/3'
_refine_ls_weighting_scheme        calc
_refine_ls_wR_factor_gt            0.1155
_refine_ls_wR_factor_ref           0.1258
_refine_special_details            ?
_olex2_refinement_description
;
1. Fixed Uiso
 At 1.2 times of:
  All C(H) groups
 At 1.5 times of:
  All O(H) groups, All O(H,H) groups
2.a Free rotating group:
 O1W(H1WA,H1WB)
2.b Aromatic/amide H refined with riding coordinates:
 C9(H9), C11(H11), C12(H12), C4(H4), C8(H8), C3(H3), C6(H6), C7(H7)
2.c Idealised tetrahedral OH refined as rotating group:
 O5(H5), O1(H1)
;
_atom_sites_solution_hydrogens     mixed
_atom_sites_solution_primary       dual
_atom_sites_solution_secondary     ?
loop_
  _atom_site_label
  _atom_site_type_symbol
  _atom_site_fract_x
  _atom_site_fract_y
  _atom_site_fract_z
  _atom_site_U_iso_or_equiv
  _atom_site_adp_type
  _atom_site_occupancy
  _atom_site_site_symmetry_order
  _atom_site_calc_flag
  _atom_site_refinement_flags_posn
  _atom_site_refinement_flags_adp
  _atom_site_refinement_flags_occupancy
  _atom_site_disorder_assembly
  _atom_site_disorder_group
 O1W O 0.95175(17) 0.25498(15) 1.14108(7) 0.0366(2) Uani 1 1 d G . . . .
 H1WA H 1.0158 0.1504 1.1617 0.055 Uiso 1 1 d G U . . .
 H1WB H 1.0152 0.3494 1.1558 0.055 Uiso 1 1 d G U . . .
 O5 O 0.94734(17) 0.32849(14) 0.97025(6) 0.0355(2) Uani 1 1 d . . . . .
 H5 H 0.9397 0.2930 1.0249 0.053 Uiso 1 1 calc R U . . .
 O3 O 0.88165(17) 0.43048(14) 0.79634(6) 0.0368(2) Uani 1 1 d . . . . .
 O6 O 0.77006(17) 0.04943(15) 0.97780(7) 0.0403(3) Uani 1 1 d . . . . .
 O2 O 0.5077(2) 0.16732(19) 0.66063(7) 0.0542(3) Uani 1 1 d . . . . .
 O4 O 0.8678(2) 0.10653(16) 0.79402(7) 0.0528(4) Uani 1 1 d . . . . .
 N1 N 0.55057(17) 0.39768(16) 0.23112(6) 0.0262(2) Uani 1 1 d . . . . .
 O1 O 0.8339(2) 0.2093(2) 0.62414(8) 0.0647(4) Uani 1 1 d . . . . .
 H1 H 0.8402 0.1862 0.6786 0.097 Uiso 1 1 calc R U . . .
 C9 C 0.4559(2) 0.29220(19) 0.10219(8) 0.0278(3) Uani 1 1 d . . . . .
 H9 H 0.4039 0.1933 0.0764 0.033 Uiso 1 1 calc R U . . .
 C13 C 0.8723(2) 0.25195(19) 0.83233(8) 0.0282(3) Uani 1 1 d . . . . .
 C14 C 0.85893(19) 0.19628(18) 0.93578(8) 0.0258(2) Uani 1 1 d . . . . .
 C10 C 0.51124(18) 0.47811(17) 0.04898(7) 0.0224(2) Uani 1 1 d . . . . .
 C11 C 0.5884(2) 0.62184(19) 0.09096(8) 0.0265(3) Uani 1 1 d . . . . .
 H11 H 0.6283 0.7468 0.0573 0.032 Uiso 1 1 calc R U . . .
 C12 C 0.6054(2) 0.57894(19) 0.18193(8) 0.0283(3) Uani 1 1 d . . . . .
 H12 H 0.6550 0.6758 0.2096 0.034 Uiso 1 1 calc R U . . .
 C4 C 0.4096(2) 0.2919(2) 0.38551(9) 0.0342(3) Uani 1 1 d . . . . .
 H4 H 0.2846 0.2808 0.3645 0.041 Uiso 1 1 calc R U . . .
 C8 C 0.4781(2) 0.25474(19) 0.19278(8) 0.0297(3) Uani 1 1 d . . . . .
 H8 H 0.4427 0.1299 0.2278 0.036 Uiso 1 1 calc R U . . .
 C3 C 0.4357(2) 0.2469(2) 0.47665(9) 0.0359(3) Uani 1 1 d . . . . .
 H3 H 0.3270 0.2062 0.5175 0.043 Uiso 1 1 calc R U . . .
 C5 C 0.5744(2) 0.35353(19) 0.32696(8) 0.0290(3) Uani 1 1 d . . . . .
 C2 C 0.6224(2) 0.2624(2) 0.50685(8) 0.0350(3) Uani 1 1 d . . . . .
 C1 C 0.6473(3) 0.2090(2) 0.60565(9) 0.0414(4) Uani 1 1 d . . . . .
 C6 C 0.7604(2) 0.3756(3) 0.35528(9) 0.0411(4) Uani 1 1 d . . . . .
 H6 H 0.8679 0.4212 0.3144 0.049 Uiso 1 1 calc R U . . .
 C7 C 0.7839(3) 0.3279(3) 0.44671(9) 0.0436(4) Uani 1 1 d . . . . .
 H7 H 0.9089 0.3402 0.4675 0.052 Uiso 1 1 calc R U . . .

loop_
  _atom_site_aniso_label
  _atom_site_aniso_U_11
  _atom_site_aniso_U_22
  _atom_site_aniso_U_33
  _atom_site_aniso_U_23
  _atom_site_aniso_U_13
  _atom_site_aniso_U_12
 O1W 0.0469(6) 0.0296(5) 0.0342(5) -0.0062(4) -0.0108(4) -0.0010(4)
 O5 0.0528(6) 0.0302(5) 0.0241(4) -0.0050(4) -0.0077(4) -0.0116(4)
 O3 0.0524(6) 0.0285(5) 0.0270(5) 0.0000(4) -0.0032(4) -0.0036(4)
 O6 0.0554(7) 0.0323(5) 0.0311(5) -0.0013(4) -0.0043(5) -0.0156(5)
 O2 0.0878(10) 0.0505(7) 0.0207(5) -0.0005(5) 0.0010(5) -0.0003(6)
 O4 0.1042(11) 0.0312(5) 0.0265(5) -0.0082(4) -0.0228(6) 0.0054(6)
 N1 0.0319(6) 0.0292(5) 0.0162(4) -0.0007(4) -0.0039(4) -0.0006(4)
 O1 0.0827(11) 0.0879(10) 0.0221(5) -0.0030(6) -0.0176(6) -0.0011(8)
 C9 0.0372(7) 0.0254(6) 0.0199(5) -0.0019(4) -0.0042(5) -0.0054(5)
 C13 0.0336(7) 0.0283(6) 0.0230(6) -0.0039(5) -0.0076(5) 0.0005(5)
 C14 0.0301(6) 0.0231(5) 0.0241(5) -0.0036(4) -0.0060(5) 0.0007(5)
 C10 0.0240(6) 0.0253(6) 0.0167(5) -0.0011(4) -0.0024(4) 0.0003(4)
 C11 0.0316(6) 0.0260(6) 0.0199(5) 0.0001(4) -0.0035(5) -0.0034(5)
 C12 0.0351(7) 0.0283(6) 0.0210(5) -0.0031(5) -0.0053(5) -0.0044(5)
 C4 0.0407(8) 0.0375(7) 0.0232(6) -0.0039(5) -0.0025(5) -0.0030(6)
 C8 0.0405(7) 0.0263(6) 0.0203(5) 0.0002(4) -0.0035(5) -0.0049(5)
 C3 0.0503(9) 0.0338(7) 0.0214(6) -0.0024(5) 0.0031(6) -0.0029(6)
 C5 0.0413(7) 0.0291(6) 0.0153(5) -0.0008(4) -0.0045(5) -0.0005(5)
 C2 0.0586(9) 0.0285(6) 0.0173(5) -0.0026(5) -0.0058(6) 0.0014(6)
 C1 0.0751(12) 0.0311(7) 0.0182(6) -0.0033(5) -0.0084(6) 0.0027(7)
 C6 0.0408(8) 0.0592(10) 0.0207(6) -0.0017(6) -0.0038(5) -0.0052(7)
 C7 0.0483(9) 0.0590(10) 0.0223(6) -0.0030(6) -0.0101(6) -0.0032(7)

_geom_special_details
;
 All esds (except the esd in the dihedral angle between two l.s. planes)
 are estimated using the full covariance matrix.  The cell esds are taken
 into account individually in the estimation of esds in distances, angles
 and torsion angles; correlations between esds in cell parameters are only
 used when they are defined by crystal symmetry.  An approximate (isotropic)
 treatment of cell esds is used for estimating esds involving l.s. planes.
;
loop_
  _geom_bond_atom_site_label_1
  _geom_bond_atom_site_label_2
  _geom_bond_distance
  _geom_bond_site_symmetry_2
  _geom_bond_publ_flag
 O1W H1WA 0.8500 . ?
 O1W H1WB 0.8501 . ?
 O5 H5 0.8200 . ?
 O5 C14 1.2998(15) . ?
 O3 C13 1.2306(16) . ?
 O6 C14 1.2067(15) . ?
 O2 C1 1.207(2) . ?
 O4 C13 1.2546(16) . ?
 N1 C12 1.3464(16) . ?
 N1 C8 1.3465(16) . ?
 N1 C5 1.4562(15) . ?
 O1 H1 0.8200 . ?
 O1 C1 1.307(2) . ?
 C9 H9 0.9300 . ?
 C9 C10 1.3949(16) . ?
 C9 C8 1.3764(17) . ?
 C13 C14 1.5463(17) . ?
 C10 C10 1.486(2) 2_665 ?
 C10 C11 1.3980(17) . ?
 C11 H11 0.9300 . ?
 C11 C12 1.3758(16) . ?
 C12 H12 0.9300 . ?
 C4 H4 0.9300 . ?
 C4 C3 1.3894(18) . ?
 C4 C5 1.3818(19) . ?
 C8 H8 0.9300 . ?
 C3 H3 0.9300 . ?
 C3 C2 1.381(2) . ?
 C5 C6 1.372(2) . ?
 C2 C1 1.5027(18) . ?
 C2 C7 1.383(2) . ?
 C6 H6 0.9300 . ?
 C6 C7 1.3907(19) . ?
 C7 H7 0.9300 . ?

loop_
  _geom_angle_atom_site_label_1
  _geom_angle_atom_site_label_2
  _geom_angle_atom_site_label_3
  _geom_angle
  _geom_angle_site_symmetry_1
  _geom_angle_site_symmetry_3
  _geom_angle_publ_flag
 H1WA O1W H1WB 104.5 . . ?
 C14 O5 H5 109.5 . . ?
 C12 N1 C8 121.04(10) . . ?
 C12 N1 C5 119.59(11) . . ?
 C8 N1 C5 119.35(10) . . ?
 C1 O1 H1 109.5 . . ?
 C10 C9 H9 119.9 . . ?
 C8 C9 H9 119.9 . . ?
 C8 C9 C10 120.18(11) . . ?
 O3 C13 O4 126.90(12) . . ?
 O3 C13 C14 117.92(11) . . ?
 O4 C13 C14 115.16(11) . . ?
 O5 C14 C13 112.10(10) . . ?
 O6 C14 O5 125.33(12) . . ?
 O6 C14 C13 122.53(11) . . ?
 C9 C10 C10 121.12(13) . 2_665 ?
 C9 C10 C11 117.73(10) . . ?
 C11 C10 C10 121.15(13) . 2_665 ?
 C10 C11 H11 119.9 . . ?
 C12 C11 C10 120.16(11) . . ?
 C12 C11 H11 119.9 . . ?
 N1 C12 C11 120.43(11) . . ?
 N1 C12 H12 119.8 . . ?
 C11 C12 H12 119.8 . . ?
 C3 C4 H4 120.9 . . ?
 C5 C4 H4 120.9 . . ?
 C5 C4 C3 118.14(14) . . ?
 N1 C8 C9 120.45(11) . . ?
 N1 C8 H8 119.8 . . ?
 C9 C8 H8 119.8 . . ?
 C4 C3 H3 119.8 . . ?
 C2 C3 C4 120.30(13) . . ?
 C2 C3 H3 119.8 . . ?
 C4 C5 N1 118.92(12) . . ?
 C6 C5 N1 118.35(12) . . ?
 C6 C5 C4 122.73(12) . . ?
 C3 C2 C1 119.22(14) . . ?
 C3 C2 C7 120.21(12) . . ?
 C7 C2 C1 120.56(15) . . ?
 O2 C1 O1 124.76(14) . . ?
 O2 C1 C2 122.49(16) . . ?
 O1 C1 C2 112.73(14) . . ?
 C5 C6 H6 120.9 . . ?
 C5 C6 C7 118.24(14) . . ?
 C7 C6 H6 120.9 . . ?
 C2 C7 C6 120.33(15) . . ?
 C2 C7 H7 119.8 . . ?
 C6 C7 H7 119.8 . . ?

loop_
  _geom_torsion_atom_site_label_1
  _geom_torsion_atom_site_label_2
  _geom_torsion_atom_site_label_3
  _geom_torsion_atom_site_label_4
  _geom_torsion
  _geom_torsion_site_symmetry_1
  _geom_torsion_site_symmetry_2
  _geom_torsion_site_symmetry_3
  _geom_torsion_site_symmetry_4
  _geom_torsion_publ_flag
 O3 C13 C14 O5 -29.57(18) . . . . ?
 O3 C13 C14 O6 148.20(14) . . . . ?
 O4 C13 C14 O5 151.99(14) . . . . ?
 O4 C13 C14 O6 -30.3(2) . . . . ?
 N1 C5 C6 C7 -178.22(14) . . . . ?
 C9 C10 C11 C12 -0.81(19) . . . . ?
 C10 C9 C8 N1 0.9(2) . . . . ?
 C10 C10 C11 C12 179.13(14) 2_665 . . . ?
 C10 C11 C12 N1 0.9(2) . . . . ?
 C12 N1 C8 C9 -0.9(2) . . . . ?
 C12 N1 C5 C4 123.54(14) . . . . ?
 C12 N1 C5 C6 -56.31(18) . . . . ?
 C4 C3 C2 C1 -178.79(13) . . . . ?
 C4 C3 C2 C7 1.7(2) . . . . ?
 C4 C5 C6 C7 1.9(2) . . . . ?
 C8 N1 C12 C11 -0.1(2) . . . . ?
 C8 N1 C5 C4 -57.92(18) . . . . ?
 C8 N1 C5 C6 122.24(15) . . . . ?
 C8 C9 C10 C10 179.97(14) . . . 2_665 ?
 C8 C9 C10 C11 -0.09(19) . . . . ?
 C3 C4 C5 N1 178.86(12) . . . . ?
 C3 C4 C5 C6 -1.3(2) . . . . ?
 C3 C2 C1 O2 -5.8(2) . . . . ?
 C3 C2 C1 O1 172.93(14) . . . . ?
 C3 C2 C7 C6 -1.0(2) . . . . ?
 C5 N1 C12 C11 178.47(12) . . . . ?
 C5 N1 C8 C9 -179.39(12) . . . . ?
 C5 C4 C3 C2 -0.5(2) . . . . ?
 C5 C6 C7 C2 -0.7(3) . . . . ?
 C1 C2 C7 C6 179.46(15) . . . . ?
 C7 C2 C1 O2 173.70(15) . . . . ?
 C7 C2 C1 O1 -7.6(2) . . . . ?

_shelx_res_file
;
    2023120101_0m.res created by SHELXL-2014/7

TITL 2023120101_0m_a.res in P-1
REM Old TITL
REM SHELXT solution in P-1
REM R1 0.167, Rweak 0.007, Alpha 0.049, Orientation as input
REM Formula found by SHELXT: C14 O5 N3
CELL 0.71073 6.7257 6.833 15.3044 78.141 85.81 90.004
ZERR 1 0.0001 0.0001 0.0003 0.001 0.001 0.001
LATT 1
SFAC C H N O
UNIT 28 24 2 14

L.S. 20
PLAN  20
SIZE 0.1 0.2 0.3
CONF
BOND $H
list 4
MORE -1
fmap 2 53
acta
OMIT -1 1 1
REM <olex2.extras>
REM <HklSrc "%.\\2023120101_0m.hkl">
REM </olex2.extras>

WGHT    0.053900    0.231200
FVAR       1.60711
AFIX   6
O1W   4    0.951755    0.254983    1.141079    11.00000    0.04695    0.02960 =
         0.03418   -0.00622   -0.01083   -0.00101
H1WA  2    1.015751    0.150418    1.161685    11.00000   -1.50000
H1WB  2    1.015152    0.349437    1.155780    11.00000   -1.50000
AFIX   0

O5    4    0.947342    0.328490    0.970251    11.00000    0.05282    0.03018 =
         0.02410   -0.00505   -0.00765   -0.01162
AFIX 147
H5    2    0.939653    0.293003    1.024945    11.00000   -1.50000
AFIX   0
O3    4    0.881647    0.430479    0.796335    11.00000    0.05241    0.02846 =
         0.02703    0.00000   -0.00325   -0.00357
O6    4    0.770064    0.049433    0.977802    11.00000    0.05540    0.03230 =
         0.03110   -0.00128   -0.00435   -0.01563

O2    4    0.507729    0.167317    0.660629    11.00000    0.08781    0.05053 =
         0.02067   -0.00055    0.00103   -0.00034
O4    4    0.867756    0.106533    0.794020    11.00000    0.10421    0.03117 =
         0.02655   -0.00821   -0.02285    0.00543
N1    3    0.550572    0.397679    0.231116    11.00000    0.03191    0.02919 =
         0.01616   -0.00074   -0.00388   -0.00057
O1    4    0.833942    0.209276    0.624145    11.00000    0.08272    0.08787 =
         0.02208   -0.00304   -0.01757   -0.00108
AFIX 147
H1    2    0.840242    0.186153    0.678601    11.00000   -1.50000
AFIX   0
C9    1    0.455905    0.292198    0.102185    11.00000    0.03724    0.02545 =
         0.01987   -0.00189   -0.00420   -0.00537
AFIX  43
H9    2    0.403906    0.193294    0.076377    11.00000   -1.20000
AFIX   0

C13   1    0.872292    0.251948    0.832329    11.00000    0.03355    0.02826 =
         0.02301   -0.00391   -0.00760    0.00055
C14   1    0.858931    0.196283    0.935780    11.00000    0.03015    0.02311 =
         0.02412   -0.00362   -0.00600    0.00066
C10   1    0.511238    0.478106    0.048978    11.00000    0.02395    0.02531 =
         0.01669   -0.00110   -0.00243    0.00026
C11   1    0.588355    0.621843    0.090959    11.00000    0.03164    0.02595 =
         0.01993    0.00008   -0.00346   -0.00340
AFIX  43
H11   2    0.628256    0.746764    0.057313    11.00000   -1.20000
AFIX   0
C12   1    0.605360    0.578943    0.181928    11.00000    0.03513    0.02830 =
         0.02098   -0.00308   -0.00533   -0.00444
AFIX  43
H12   2    0.655020    0.675775    0.209622    11.00000   -1.20000
AFIX   0
C4    1    0.409554    0.291862    0.385512    11.00000    0.04073    0.03754 =
         0.02324   -0.00394   -0.00246   -0.00298
AFIX  43
H4    2    0.284596    0.280762    0.364508    11.00000   -1.20000
AFIX   0
C8    1    0.478058    0.254742    0.192784    11.00000    0.04052    0.02631 =
         0.02030    0.00017   -0.00350   -0.00491
AFIX  43
H8    2    0.442701    0.129859    0.227763    11.00000   -1.20000
AFIX   0
C3    1    0.435700    0.246904    0.476645    11.00000    0.05027    0.03383 =
         0.02135   -0.00242    0.00308   -0.00293
AFIX  43
H3    2    0.326955    0.206161    0.517495    11.00000   -1.20000
AFIX   0
C5    1    0.574389    0.353527    0.326957    11.00000    0.04134    0.02913 =
         0.01530   -0.00082   -0.00454   -0.00050
C2    1    0.622417    0.262438    0.506846    11.00000    0.05860    0.02851 =
         0.01730   -0.00263   -0.00583    0.00138
C1    1    0.647302    0.209000    0.605653    11.00000    0.07506    0.03107 =
         0.01818   -0.00327   -0.00841    0.00271
C6    1    0.760386    0.375584    0.355277    11.00000    0.04077    0.05916 =
         0.02069   -0.00166   -0.00378   -0.00515
AFIX  43
H6    2    0.867910    0.421199    0.314421    11.00000   -1.20000
AFIX   0
C7    1    0.783910    0.327927    0.446708    11.00000    0.04825    0.05896 =
         0.02227   -0.00295   -0.01014   -0.00320
AFIX  43
H7    2    0.908893    0.340170    0.467501    11.00000   -1.20000
AFIX   0
HKLF 4

REM  2023120101_0m_a.res in P-1
REM R1 =  0.0468 for    3086 Fo > 4sig(Fo)  and  0.0599 for all    3853 data
REM    204 parameters refined using      0 restraints

END

WGHT      0.0539      0.2312

REM Highest difference peak  0.422,  deepest hole -0.202,  1-sigma level  0.043
Q1    1   0.8669  0.2227  0.8830  11.00000  0.05    0.42
Q2    1   0.5000  0.5000  0.0000  10.50000  0.05    0.35
Q3    1   0.5590  0.3667  0.2803  11.00000  0.05    0.29
Q4    1   0.5809  0.5838  0.1358  11.00000  0.05    0.29
Q5    1   0.5008  0.3797  0.0762  11.00000  0.05    0.28
Q6    1   0.4580  0.2940  0.1457  11.00000  0.05    0.28
Q7    1   0.7593  0.3611  0.4015  11.00000  0.05    0.28
Q8    1   0.6234  0.2356  0.5521  11.00000  0.05    0.27
Q9    1   0.9706  0.1617  0.7890  11.00000  0.05    0.26
Q10   1   0.5769  0.5451  0.0658  11.00000  0.05    0.24
Q11   1   0.6986  0.2919  0.4768  11.00000  0.05    0.23
Q12   1   0.6001  0.4841  0.2024  11.00000  0.05    0.21
Q13   1   0.6474  0.4203  0.3430  11.00000  0.05    0.20
Q14   1   0.5020  0.2877  0.3571  11.00000  0.05    0.19
Q15   1   0.4350  0.3034  0.4308  11.00000  0.05    0.19
Q16   1   0.5508  0.2223  0.4860  11.00000  0.05    0.18
Q17   1   0.4626  0.3470  0.2148  11.00000  0.05    0.17
Q18   1   0.7371  0.2243  0.4638  11.00000  0.05    0.17
Q19   1   0.6877  0.2820  0.3405  11.00000  0.05    0.17
Q20   1   0.5538  0.3068  0.2108  11.00000  0.05    0.17
;
_shelx_res_checksum                24814
_shelx_hkl_file
;
  -2   0   0 5660.24  188.21
  -3   0   0 4351.49  141.97
  -3   0   0 4069.57  143.90
  -3   0   0 4359.24  140.94
   3   0   0 4355.19  144.36
   3   0   0 4245.21  142.40
   3   0   0 4170.75  139.90
  -4   0   0  100.66    7.30
  -4   0   0  110.14    9.77
  -4   0   0  116.93    8.44
   4   0   0  117.71    7.16
   4   0   0   95.85    9.52
   4   0   0  113.88    8.82
  -5   0   0   47.50    5.82
  -5   0   0   35.08    6.62
   5   0   0   59.51    6.86
   5   0   0   49.90    5.03
   5   0   0   43.20    8.36
  -6   0   0  117.60   10.38
   6   0   0  106.85   10.59
   6   0   0  107.79    8.11
  -7   0   0    9.15    4.74
   7   0   0    9.37    4.06
   7   0   0   15.08    3.85
   7   0   0    7.74    3.49
  -8   0   0   24.51    6.86
   8   0   0   10.97    3.94
   8   0   0    9.34    3.30
   8   0   0   12.62    5.74
  -9   0   0    5.82    3.66
   9   0   0    2.21    5.22
   9  -1   0   32.31    8.40
  -9   1   0   26.23   13.46
   8  -1   0    1.55    4.24
  -8   1   0   -1.63    3.39
   7  -1   0    1.19    2.31
   7  -1   0   -2.35    1.52
   7  -1   0    5.10    2.25
  -7   1   0    1.30    3.48
  -7   1   0    1.69    2.42
   6  -1   0    4.61    2.38
   6  -1   0   11.59    2.66
   6  -1   0    7.19    3.62
  -6   1   0   10.79    9.02
  -6   1   0    8.43    3.69
   5  -1   0   34.63    3.82
   5  -1   0   38.23    8.33
   5  -1   0   36.28    3.51
   5  -1   0   29.14    6.29
  -5   1   0   29.73    5.50
  -5   1   0   21.60    6.01
   4  -1   0  142.15    7.36
   4  -1   0  138.04   11.08
   4  -1   0  137.82    7.46
   4  -1   0  136.34   10.49
  -4   1   0  144.08   11.66
  -4   1   0  151.71    9.41
   3  -1   0  136.62    9.58
   3  -1   0  146.08    6.76
   3  -1   0  137.79    6.72
   3  -1   0  149.83    9.75
  -3   1   0  128.60    7.80
  -3   1   0  136.49   10.02
   1  -1   0 2926.48  104.65
  -2  -1   0 2617.50   88.39
  -2  -1   0 2447.78   85.99
  -2  -1   0 2803.42   89.14
   2   1   0 2652.50   88.38
  -3  -1   0   78.00    6.34
  -3  -1   0   78.39    5.91
  -3  -1   0   78.58    8.09
   3   1   0   77.67    6.75
   3   1   0   69.20    6.73
   3   1   0   67.34    5.30
  -4  -1   0  469.88   19.11
  -4  -1   0  436.67   21.38
  -4  -1   0  464.95   20.26
   4   1   0  456.58   20.22
   4   1   0  426.97   20.19
   4   1   0  452.63   23.38
   4   1   0  438.10   19.93
  -5  -1   0   88.63    8.47
  -5  -1   0   83.59    6.64
  -5  -1   0   68.80    6.57
   5   1   0   68.50    6.69
   5   1   0   95.22   10.84
   5   1   0   95.26    8.20
   5   1   0   88.95    7.93
  -6  -1   0  220.45   15.88
   6   1   0  230.03   14.97
   6   1   0  239.76   14.16
   6   1   0  224.44   15.10
  -7  -1   0    0.98    2.13
   7   1   0    2.28    2.52
   7   1   0    5.64    3.19
  -8  -1   0    0.65    2.60
   8   1   0   -6.63    2.90
   8   1   0    1.00    4.22
  -9  -1   0   25.35    8.44
   9   1   0   40.82    6.96
   9   1   0   31.89    8.23
   9  -2   0   -5.93    4.31
  -9   2   0   -5.21    3.27
   8  -2   0    8.40    4.20
  -8   2   0    6.93    3.39
  -8   2   0    3.69    5.23
   7  -2   0    2.91    3.09
  -7   2   0    3.01    3.00
  -7   2   0    1.36    2.70
   6  -2   0    3.36    2.33
   6  -2   0    4.95    1.57
   6  -2   0    2.76    1.62
  -6   2   0   -2.78    2.46
  -6   2   0    9.07    4.35
   5  -2   0  126.71    7.40
   5  -2   0  130.47    7.01
   5  -2   0  122.91   11.33
  -5   2   0  117.14   12.04
  -5   2   0  128.02    9.13
   4  -2   0  376.94   21.15
   4  -2   0  402.97   21.58
   4  -2   0  409.56   16.13
  -4   2   0  419.45   18.21
  -4   2   0  409.07   22.76
   3  -2   0   13.17    3.50
   3  -2   0   11.41    2.11
   3  -2   0   11.68    3.01
  -3   2   0    8.25    2.27
  -3   2   0   12.91    2.29
   2  -2   0  736.66   29.06
   2  -2   0  718.62   27.22
   2  -2   0  723.18   28.51
  -2   2   0  725.93   26.02
  -2   2   0  679.83   28.94
  -2   2   0  715.53   25.81
   1  -2   0    0.89    0.64
   1  -2   0    0.61    0.66
  -1   2   0    0.95    0.82
  -1   2   0    2.07    0.79
  -1  -2   0  514.41   20.26
  -1  -2   0  449.13   28.77
  -1  -2   0  516.81   18.41
   1   2   0  495.80   19.54
  -2  -2   0 2497.45   80.95
  -2  -2   0 2408.51   84.98
  -2  -2   0 2486.39   84.79
   2   2   0 2549.10   79.70
   2   2   0 2198.42   84.07
   2   2   0 2540.39   80.07
   2   2   0 2487.50   84.02
  -3  -2   0    3.00    1.66
  -3  -2   0    3.08    1.22
   3   2   0    3.80    1.40
   3   2   0    3.17    1.91
   3   2   0    4.46    2.20
  -4  -2   0    2.23    1.41
  -4  -2   0    0.14    1.14
   4   2   0    0.37    1.06
   4   2   0    0.59    1.11
   4   2   0    0.48    1.66
  -5  -2   0  409.99   22.68
  -5  -2   0  425.03   21.48
  -5  -2   0  406.31   18.22
   5   2   0  444.15   19.49
   5   2   0  406.73   27.47
   5   2   0  418.75   21.36
   5   2   0  406.72   19.68
  -6  -2   0   -2.90    1.50
  -6  -2   0   -0.77    1.83
  -6  -2   0    2.24    1.88
   6   2   0   -5.15    2.46
   6   2   0   -3.46    2.94
  -7  -2   0   52.28   11.41
   7   2   0   67.75    8.68
   7   2   0   67.94    8.06
  -8  -2   0   70.76   11.16
   8   2   0  102.02   10.52
  -9  -2   0    3.33    3.50
   9   2   0   -1.55    4.16
   8  -3   0   -3.67    4.16
  -8   3   0   -4.90    4.90
  -8   3   0    3.35    3.95
   7  -3   0    1.83    2.76
  -7   3   0    8.43    3.68
  -7   3   0    4.05    4.12
   6  -3   0   44.12    4.12
   6  -3   0   38.47    8.08
  -6   3   0   27.08    7.19
   5  -3   0    0.22    1.60
   5  -3   0    0.13    1.02
  -5   3   0   -1.00    2.20
  -5   3   0    2.88    1.78
   4  -3   0  836.90   30.64
   4  -3   0  847.23   37.00
  -4   3   0  784.34   30.67
  -4   3   0  763.69   37.41
  -4   3   0  803.12   31.23
   3  -3   0  567.54   22.28
   3  -3   0  529.97   25.69
   3  -3   0  527.95   25.02
  -3   3   0  546.00   21.89
  -3   3   0  560.52   21.78
  -3   3   0  529.77   26.33
   2  -3   0    3.06    1.87
   2  -3   0    3.06    1.93
   2  -3   0    3.13    1.58
  -2   3   0    6.45    1.82
  -2   3   0    4.59    1.72
  -2   3   0    1.26    1.57
   1  -3   0  102.49    6.67
   1  -3   0   79.18    6.22
   1  -3   0   88.60    6.69
   1  -3   0   93.50    6.99
  -1   3   0   89.39    6.88
  -1   3   0  100.32    6.64
   0  -3   0  332.17   15.11
   0  -3   0  367.40   22.19
   0  -3   0  310.42   14.65
   0  -3   0  358.98   16.64
   0  -3   0  333.76   14.56
   0   3   0  341.25   15.93
   0   3   0  313.87   14.91
  -1  -3   0  133.71    8.44
  -1  -3   0  137.30    8.66
  -1  -3   0  132.23   10.35
  -1  -3   0  146.65    7.56
   1   3   0  138.94    9.25
   1   3   0  134.66    8.19
  -2  -3   0   14.40    3.58
  -2  -3   0   15.83    4.22
  -2  -3   0   16.26    3.72
  -2  -3   0    8.12    1.93
   2   3   0   12.92    3.08
  -3  -3   0  182.97   12.67
  -3  -3   0  217.76   13.50
  -3  -3   0  187.03    9.02
   3   3   0  174.32   12.30
   3   3   0  197.33   12.00
  -4  -3   0  109.82   10.30
  -4  -3   0  109.10    6.73
  -4  -3   0  120.02   10.48
   4   3   0  129.99   10.60
   4   3   0  124.48    6.33
   4   3   0  126.99   10.19
   4   3   0  133.52    6.94
  -5  -3   0 1388.01   53.94
  -5  -3   0 1304.05   46.61
  -5  -3   0 1332.69   55.19
   5   3   0 1308.12   46.41
   5   3   0 1216.33   52.22
   5   3   0 1287.19   53.21
   5   3   0 1322.66   47.29
  -6  -3   0 1162.40   43.02
  -6  -3   0 1144.95   52.23
  -6  -3   0 1186.13   49.88
   6   3   0 1208.65   51.13
   6   3   0 1121.93   43.30
   6   3   0 1187.26   44.51
  -7  -3   0   22.36    6.81
  -7  -3   0   12.35    4.83
   7   3   0   20.57    7.02
   7   3   0   14.52    4.03
  -8  -3   0  219.91   20.50
   8   3   0  285.57   21.66
   8   3   0  259.54   16.24
   8  -4   0   14.42    7.58
   8  -4   0    5.74    4.38
  -8   4   0   32.42   10.55
  -8   4   0    8.83    4.73
   7  -4   0    2.20    3.69
  -7   4   0    5.45    3.77
  -7   4   0    0.76    4.19
   6  -4   0   13.34    5.38
   6  -4   0   24.78    3.98
  -6   4   0   27.25    5.31
  -6   4   0   20.04    6.97
   5  -4   0  229.58   17.54
   5  -4   0  204.80   11.89
  -5   4   0  217.10   12.30
  -5   4   0  230.62   18.84
   4  -4   0   51.73    5.36
   4  -4   0   47.35    9.22
  -4   4   0   61.74   11.06
  -4   4   0   48.91    4.98
  -4   4   0   47.81    5.20
   3  -4   0  162.48   12.20
   3  -4   0  163.74   11.66
   3  -4   0  157.51   10.15
  -3   4   0  154.80    9.54
  -3   4   0  143.60    8.67
  -3   4   0  131.07   11.81
   2  -4   0   91.20    8.02
   2  -4   0   77.09    7.12
   2  -4   0   82.70    7.95
   2  -4   0   86.30    7.64
  -2   4   0   94.65    7.11
  -2   4   0   90.52    6.23
   1  -4   0    0.69    1.43
   1  -4   0   -0.38    0.83
   1  -4   0    1.59    1.38
   1  -4   0   -1.29    1.26
  -1   4   0    0.83    1.29
  -1   4   0    1.04    1.25
   0  -4   0  104.97    7.17
   0  -4   0  104.41    7.77
   0  -4   0  102.67    6.33
   0  -4   0  103.78    7.83
   0   4   0   97.20    7.73
   0   4   0  107.43    8.50
  -1  -4   0    2.10    1.29
  -1  -4   0    3.05    2.07
  -1  -4   0    4.30    1.55
  -1  -4   0    3.07    1.67
  -1  -4   0    0.12    0.74
   1   4   0    1.16    1.39
  -2  -4   0   38.80    7.04
  -2  -4   0   55.80    8.81
  -2  -4   0   46.04    4.18
  -2  -4   0   49.35    7.71
   2   4   0   37.63    4.78
   2   4   0   68.56   10.92
  -3  -4   0  180.52   13.15
  -3  -4   0  181.47   13.80
  -3  -4   0  184.75    9.36
   3   4   0  164.20   12.85
   3   4   0  179.94   12.02
  -4  -4   0   76.20    5.55
  -4  -4   0   95.78   10.01
  -4  -4   0   82.98    9.33
   4   4   0   63.57    7.62
  -5  -4   0    7.72    4.85
  -5  -4   0    2.41    2.38
  -5  -4   0    5.84    2.47
   5   4   0    4.64    2.94
  -6  -4   0  724.78   35.73
  -6  -4   0  623.80   29.15
  -6  -4   0  634.64   35.68
   6   4   0  687.34   34.13
   6   4   0  664.17   24.94
  -7  -4   0   42.11    9.22
  -7  -4   0   66.50   11.52
   7   4   0   61.60    5.41
   7   4   0   50.44    9.97
   7   4   0   46.63    5.41
  -8  -4   0   16.15    6.50
  -8  -4   0   31.68   10.19
   8   4   0   24.89    7.03
   8   4   0   25.33    4.46
   7  -5   0   46.84   11.81
   7  -5   0   74.73   14.90
  -7   5   0   43.84   15.56
  -7   5   0   42.58   12.07
   6  -5   0    4.56    5.68
   6  -5   0    5.55    4.40
   6  -5   0    9.19    3.27
  -6   5   0    3.29    3.05
   5  -5   0  112.55   13.66
   5  -5   0  134.87   13.59
   5  -5   0  130.36    9.73
  -5   5   0  129.25   14.36
  -5   5   0  114.72    9.60
  -5   5   0  110.45    8.27
   4  -5   0  349.73   23.76
   4  -5   0  333.86   41.68
   4  -5   0  330.19   17.59
  -4   5   0  276.40   21.12
  -4   5   0  278.32   16.23
  -4   5   0  330.50   15.48
   3  -5   0    0.55    2.28
   3  -5   0    9.80    4.20
   3  -5   0   -1.29    1.43
  -3   5   0    0.08    1.76
  -3   5   0    5.70    3.44
  -3   5   0   -1.90    1.64
   2  -5   0  418.86   21.95
   2  -5   0  412.74   21.58
   2  -5   0  426.47   22.77
  -2   5   0  431.58   19.01
  -2   5   0  418.06   23.21
  -2   5   0  407.56   20.54
   1  -5   0  160.77   10.72
   1  -5   0  200.21   13.60
   1  -5   0  171.19   12.20
   1  -5   0  156.93   11.64
  -1   5   0  171.29   20.13
  -1   5   0  193.86   13.20
   0  -5   0   60.10    7.49
   0  -5   0   62.20    5.30
   0  -5   0   69.41    7.15
   0  -5   0   69.99    5.28
   0  -5   0   61.97    6.08
   0  -5   0   58.42    6.33
   0   5   0   70.10    7.60
   0   5   0   59.85    6.60
  -1  -5   0    2.15    1.86
  -1  -5   0    1.24    0.89
  -1  -5   0   -0.42    1.36
  -1  -5   0    1.20    1.25
  -1  -5   0   -0.58    2.35
  -1  -5   0    2.86    0.77
   1   5   0    4.45    2.94
   1   5   0    0.55    1.04
  -2  -5   0   42.41    4.48
  -2  -5   0   29.66    6.03
  -2  -5   0   33.02    7.20
  -2  -5   0   20.75   11.73
   2   5   0   46.16    5.85
  -3  -5   0   23.60    5.25
  -3  -5   0   29.47    4.44
  -3  -5   0   16.14    5.53
   3   5   0   35.23    6.62
  -4  -5   0    1.78    2.14
  -4  -5   0    2.48    2.86
  -4  -5   0    4.73    2.55
   4   5   0    0.00    2.39
  -5  -5   0   27.51    8.18
  -5  -5   0   33.49    4.46
  -5  -5   0   24.77    6.81
   5   5   0   27.34    6.58
  -6  -5   0   -0.82    1.84
  -6  -5   0    0.12    3.13
   6   5   0    4.62    3.49
  -7  -5   0   -1.84    2.57
  -7  -5   0    0.52    3.79
   7   5   0   -0.11    3.14
   7  -6   0   18.83    8.36
   7  -6   0   14.27    7.71
  -7   6   0   26.90   10.22
   6  -6   0   31.85    9.19
   6  -6   0   23.91    5.32
   6  -6   0   30.47   10.54
  -6   6   0   16.97   10.93
  -6   6   0   27.71    8.44
   5  -6   0    8.44    5.21
   5  -6   0   12.45    4.61
   5  -6   0   11.02    5.28
  -5   6   0   10.98    4.31
  -5   6   0   15.38    6.37
  -5   6   0   13.27    5.74
   4  -6   0  341.59   19.77
   4  -6   0  342.74   22.42
  -4   6   0  333.04   16.18
  -4   6   0  311.47   23.53
  -4   6   0  276.62   17.93
   3  -6   0    7.27    4.60
   3  -6   0    5.07    2.73
   3  -6   0    4.01    2.77
  -3   6   0   -3.83    3.10
  -3   6   0    4.60    2.69
  -3   6   0   -1.69    2.23
   2  -6   0   20.63    6.02
   2  -6   0   23.65    5.17
   2  -6   0   15.68    5.01
   2  -6   0   24.64    6.55
  -2   6   0   13.75    3.93
  -2   6   0   22.34    4.58
   1  -6   0   92.31    8.59
   1  -6   0   87.87   10.08
   1  -6   0  120.15   10.55
   1  -6   0  118.10    8.90
  -1   6   0   89.97   11.38
   0  -6   0  327.48   21.28
   0  -6   0  298.66   17.86
   0  -6   0  329.94   15.13
   0  -6   0  324.36   14.74
   0   6   0  296.83   21.22
  -1  -6   0  133.77   10.11
  -1  -6   0  126.39   10.54
  -1  -6   0  174.28   17.24
   1   6   0  164.90   27.79
  -2  -6   0   66.11    6.39
  -2  -6   0   78.12    8.71
  -2  -6   0   95.74   14.21
   2   6   0   76.07    8.18
  -3  -6   0    2.99    2.82
  -3  -6   0    1.50    1.97
  -3  -6   0   -2.49    2.57
   3   6   0    4.30    2.32
  -4  -6   0   -0.68    2.25
  -4  -6   0    6.58    3.05
  -4  -6   0    2.77    2.43
   4   6   0    0.53    2.12
  -5  -6   0   13.79    5.56
  -5  -6   0   12.57    4.67
  -5  -6   0   12.45    3.49
   5   6   0   17.94    5.47
  -6  -6   0    6.10    4.95
  -6  -6   0   -3.97    3.23
   6   6   0    0.90    3.11
  -7  -6   0   16.16    7.55
   7   6   0   13.85    5.51
   6  -7   0    3.44    5.00
   6  -7   0    4.23    4.87
   6  -7   0    8.61    5.64
  -6   7   0    8.18    6.59
   5  -7   0    8.93    4.03
   5  -7   0    2.38    3.64
   5  -7   0   10.78    4.95
  -5   7   0   -0.93    5.30
   4  -7   0    1.49    2.33
   4  -7   0    2.34    3.39
   4  -7   0    2.77    3.33
  -4   7   0   13.49    5.32
  -4   7   0   -4.34    2.97
   3  -7   0    5.46    4.56
   3  -7   0   11.72    4.66
   3  -7   0    8.56    4.55
  -3   7   0    9.06    7.53
  -3   7   0    3.88    3.45
   2  -7   0   65.52   10.68
   2  -7   0  119.35   12.31
   2  -7   0   84.87    9.27
  -2   7   0  109.91   12.17
  -2   7   0   87.60    8.18
   1  -7   0   11.62    4.08
   1  -7   0   13.02    4.92
   1  -7   0    8.35    3.24
   1  -7   0   11.52    4.61
  -1   7   0   10.74    4.03
   0  -7   0    8.45    2.67
   0  -7   0    6.59    3.25
   0  -7   0    5.46    1.98
   0  -7   0    5.23    3.67
   0   7   0    5.40    3.18
  -1  -7   0    2.13    2.59
  -1  -7   0    2.05    2.15
  -1  -7   0    1.02    2.76
   1   7   0    1.11    2.19
  -2  -7   0   12.02    5.46
  -2  -7   0   14.76    5.09
  -2  -7   0   13.16    4.10
   2   7   0    9.98    4.44
  -3  -7   0    0.33    2.24
  -3  -7   0    0.86    2.55
  -3  -7   0    0.23    3.20
   3   7   0    0.23    2.30
  -4  -7   0   52.49   10.28
  -4  -7   0   58.40   12.26
  -4  -7   0   43.43   10.05
   4   7   0   36.67    7.49
  -5  -7   0    4.48    5.19
  -5  -7   0    0.32    3.47
  -5  -7   0   13.33    6.75
   5   7   0    3.67    3.62
  -6  -7   0   -1.24    3.02
  -6  -7   0   -0.02    5.38
   6   7   0   -4.90    3.41
   4  -8   0    2.55    3.01
   4  -8   0   -4.50    4.17
   4  -8   0    1.89    3.94
  -4   8   0   11.34    6.01
   3  -8   0   11.65    5.96
   3  -8   0   25.12    8.22
   3  -8   0   25.21    6.65
  -3   8   0   19.81    7.55
  -3   8   0   31.08    5.90
   2  -8   0   13.60    6.48
   2  -8   0   12.96    5.17
   2  -8   0   22.26    6.47
  -2   8   0   29.50    9.15
  -2   8   0   27.20    5.90
   1  -8   0    0.56    5.15
   1  -8   0    0.97    2.69
   1  -8   0    1.02    3.82
   1  -8   0    3.63    3.91
  -1   8   0   -0.19    3.09
   0  -8   0   18.23    6.43
   0  -8   0   16.46    3.90
   0  -8   0   18.96    3.49
   0  -8   0   11.47    4.67
   0   8   0   23.44    7.06
  -1  -8   0  142.77   16.38
  -1  -8   0  136.36   11.93
   1   8   0  131.71   13.60
  -2  -8   0   94.06   11.33
  -2  -8   0  108.92   14.32
  -2  -8   0  100.75    9.50
   2   8   0   96.09   11.73
  -3  -8   0   60.45   11.90
  -3  -8   0   31.80    9.01
  -3  -8   0   55.00    8.15
   3   8   0   61.05   11.14
  -4  -8   0   17.47    6.98
   4   8   0   17.59    6.10
   2  -9   0   -3.53    3.45
   2  -9   0   -0.48    2.88
   2  -9   0    2.25    5.08
  -2   9   0   -5.21    3.88
  -2   9   0    4.08    4.59
   1  -9   0   52.69   11.64
   1  -9   0   70.90   12.00
  -1   9   0   69.35   12.18
   0  -9   0    6.29    4.78
   0  -9   0   -3.71    6.07
   0   9   0   10.82    6.31
  -1  -9   0  118.71   18.28
  -1  -9   0  119.90   12.10
   1   9   0  102.08   15.51
  -2  -9   0   26.39    9.27
  -2  -9   0   23.99    6.12
   2   9   0   21.52    6.95
   1   9  -1   38.23    9.98
  -1  -9   1   59.00   13.33
  -1  -9   1   53.00    9.13
   0   9  -1   19.81    7.24
   0  -9   1   20.82    8.07
   0  -9   1   11.21    4.81
  -1   9  -1   -1.45    4.05
   1  -9   1   -1.19    2.88
   1  -9   1    2.49    3.92
   1  -9   1   11.37    6.23
  -2   9  -1   -4.47    4.55
  -2   9  -1   -2.85    4.25
   2  -9   1   -0.32    2.69
   2  -9   1   -5.00    4.82
   4   8  -1    5.70    3.58
  -4  -8   1    2.92    3.39
  -4  -8   1    6.39    6.71
  -4  -8   1   -1.27    4.39
   3   8  -1   58.41   10.12
  -3  -8   1   83.69    7.74
  -3  -8   1   74.31   12.78
  -3  -8   1   62.87   13.63
   2   8  -1    4.90    4.50
  -2  -8   1   12.80    6.09
  -2  -8   1   11.56    3.98
  -2  -8   1    8.09    4.85
   1   8  -1   -0.57    3.12
  -1  -8   1    4.26    3.63
  -1  -8   1   18.57    8.16
   0  -8   1    0.57    3.54
   0  -8   1    2.62    2.83
   0  -8   1    1.27    1.87
  -1   8  -1    3.77    3.04
   1  -8   1    3.11    3.37
   1  -8   1    2.25    5.07
   1  -8   1    5.12    3.06
   1  -8   1    3.65    4.27
  -2   8  -1   17.32    4.60
  -2   8  -1   12.49    5.98
   2  -8   1   31.64   11.78
   2  -8   1   20.71    7.47
  -3   8  -1   27.43    5.92
  -3   8  -1   19.47    6.98
   3  -8   1   24.72    8.22
   3  -8   1   33.11    7.13
   3  -8   1   21.72    7.11
  -4   8  -1   -4.31    4.74
   4  -8   1    0.13    4.13
   4  -8   1    3.32    3.90
   4  -8   1    2.92    4.57
   5   7  -1   35.86    8.26
  -5  -7   1   46.29   11.96
  -5  -7   1   42.40    9.95
   4   7  -1  150.74   14.02
  -4  -7   1  151.17   15.28
  -4  -7   1  141.88    9.34
  -4  -7   1  135.28   16.09
   3   7  -1   30.38    6.85
  -3  -7   1   32.22    7.06
  -3  -7   1   35.02    5.66
  -3  -7   1   20.73    7.07
   2   7  -1   45.92    8.60
  -2  -7   1   41.30    9.67
  -2  -7   1   41.19    8.51
  -2  -7   1   50.90    5.87
   1   7  -1   76.47    9.52
  -1  -7   1   84.38    9.30
  -1  -7   1  101.88   12.53
  -1  -7   1   83.55    8.40
   0   7  -1   20.82    5.54
   0  -7   1   32.11    3.86
   0  -7   1   21.37    5.59
   0  -7   1   23.70    4.01
   0  -7   1   25.22    6.50
  -1   7  -1    0.20    2.13
   1  -7   1    4.92    3.78
   1  -7   1    5.03    3.51
   1  -7   1    1.78    2.43
   1  -7   1    2.94    3.02
  -2   7  -1   31.77    5.98
  -2   7  -1   17.39    6.93
   2  -7   1   17.78    5.49
   2  -7   1   21.86    5.05
   2  -7   1   13.56    4.72
  -3   7  -1    7.35    4.39
  -3   7  -1    5.53    3.49
   3  -7   1    5.97    3.63
   3  -7   1    4.99    4.29
   3  -7   1    3.59    2.85
  -4   7  -1    5.29    4.25
  -4   7  -1    2.98    4.00
   4  -7   1   14.69    5.31
   4  -7   1    4.44    3.88
   4  -7   1   -1.47    3.70
  -5   7  -1   -3.24    4.17
   5  -7   1    8.83    4.83
   5  -7   1    5.68    3.94
   5  -7   1    6.27    5.20
  -6   7  -1    7.30    6.04
   6  -7   1    5.67    4.97
   6  -7   1   -9.59    3.69
   6  -7   1   -3.75    4.55
   6   6  -1    4.79    4.37
  -6  -6   1   10.67    5.66
  -6  -6   1    4.40    3.54
   5   6  -1    5.70    3.59
  -5  -6   1   -1.09    2.48
  -5  -6   1    2.79    3.88
   4   6  -1   -0.92    1.87
  -4  -6   1    0.50    2.27
  -4  -6   1    3.53    3.12
  -4  -6   1   -0.94    2.48
   3   6  -1   22.64    5.97
  -3  -6   1   27.11    4.62
  -3  -6   1   15.14    5.43
  -3  -6   1   17.69    5.77
   2   6  -1    2.67    2.23
  -2  -6   1    1.55    2.33
  -2  -6   1    1.65    2.22
  -2  -6   1    6.24    4.03
   1   6  -1    4.72    2.74
  -1  -6   1   -1.33    2.17
  -1  -6   1   -1.48    1.80
  -1  -6   1    3.01    2.00
   0   6  -1   10.49    4.05
   0  -6   1    4.34    2.24
   0  -6   1    8.51    3.72
   0  -6   1    4.16    2.89
   0  -6   1    7.59    2.94
   0  -6   1    5.94    2.20
  -1   6  -1   64.32    8.26
   1  -6   1   62.30    6.72
   1  -6   1   75.36    9.00
   1  -6   1   65.65    7.68
   1  -6   1   67.63    7.05
  -2   6  -1   33.63    7.84
  -2   6  -1   39.70    4.91
   2  -6   1   33.11    6.53
   2  -6   1   36.93    7.94
   2  -6   1   40.87    8.26
   2  -6   1   36.68    6.99
  -3   6  -1   47.93    5.08
  -3   6  -1   41.94    9.45
   3  -6   1   47.30    8.47
   3  -6   1   40.49    8.06
   3  -6   1   39.07    7.95
  -4   6  -1    2.19    3.02
  -4   6  -1   13.34    3.63
   4  -6   1   -1.89    2.41
   4  -6   1    1.79    3.53
   4  -6   1    3.29    2.80
  -5   6  -1   13.75    6.99
  -5   6  -1   31.24   14.10
   5  -6   1   39.14    9.19
   5  -6   1   25.80    6.19
   5  -6   1   19.86    7.75
  -6   6  -1    9.68    7.42
   6  -6   1   14.40    4.55
   6  -6   1    7.49    5.46
   6  -6   1   14.77    5.95
  -7   6  -1   -1.36    6.02
   7  -6   1    7.06    4.24
   7  -6   1    7.65    6.10
   7  -6   1   -2.44    2.99
   7   5  -1    0.16    4.18
  -7  -5   1   -2.98    4.18
  -7  -5   1    1.15    2.84
   6   5  -1    2.54    2.97
  -6  -5   1   -2.42    2.85
  -6  -5   1    2.24    3.30
  -5  -5   1   15.83    5.63
  -5  -5   1   12.45    6.62
   4   5  -1    0.21    1.75
  -4  -5   1   -0.86    2.23
  -4  -5   1    2.39    2.40
   3   5  -1  100.26    9.37
  -3  -5   1   85.43    9.53
  -3  -5   1   98.74    6.60
  -3  -5   1  104.37   11.34
   2   5  -1  463.77   23.11
  -2  -5   1  492.31   26.73
  -2  -5   1  453.70   20.00
  -2  -5   1  465.55   24.17
   1   5  -1    3.45    1.95
   1   5  -1    0.58    2.35
  -1  -5   1    1.00    1.43
  -1  -5   1   -0.09    1.17
  -1  -5   1    0.18    2.23
  -1  -5   1    0.46    1.25
   0   5  -1   60.97    7.39
   0   5  -1   70.56    7.20
   0  -5   1   61.25    6.97
   0  -5   1   60.95    4.97
   0  -5   1   63.25    5.98
   0  -5   1   64.38    7.08
   0  -5   1   57.82    4.96
   0  -5   1   55.95    7.33
  -1   5  -1  134.69   11.08
  -1   5  -1  142.32   11.55
   1  -5   1  164.36   12.52
   1  -5   1  173.05   12.04
   1  -5   1  161.12   10.54
   1  -5   1  160.78   10.33
   1  -5   1  159.28   11.39
  -2   5  -1   70.13    8.22
  -2   5  -1   54.98   11.43
  -2   5  -1   73.79    5.89
   2  -5   1   60.77    7.38
   2  -5   1   59.84    7.08
   2  -5   1   68.90    7.82
   2  -5   1   64.06    7.39
  -3   5  -1  158.39    8.99
  -3   5  -1  165.69   11.50
  -3   5  -1  144.10   13.22
   3  -5   1  137.95   12.79
   3  -5   1  154.69   11.62
   3  -5   1  141.91   12.33
   3  -5   1  143.46   12.29
  -4   5  -1   -0.41    2.39
  -4   5  -1   -0.07    2.19
  -4   5  -1    0.77    2.26
   4  -5   1    0.34    5.60
   4  -5   1   -3.05    1.82
  -5   5  -1    8.98    3.63
  -5   5  -1   15.70    6.36
  -5   5  -1   19.42    5.55
   5  -5   1   22.50    6.24
   5  -5   1   30.49    6.11
  -6   5  -1    1.20    3.67
   6  -5   1   -4.41    2.58
   6  -5   1    3.59    3.48
  -7   5  -1    0.41    4.17
   7  -5   1   -0.17    2.61
   7  -5   1   -5.62    3.38
   8   4  -1   36.03    4.83
   8   4  -1   18.38    6.12
  -8  -4   1   33.23    8.16
  -8  -4   1   40.66   11.81
   7   4  -1   38.83    8.32
   7   4  -1   38.80    4.92
   7   4  -1   46.16    4.56
  -7  -4   1   59.12   12.98
  -7  -4   1   29.99    7.73
   6   4  -1   54.69    9.82
  -6  -4   1   32.37    7.12
  -6  -4   1   35.32    7.57
   5   4  -1    5.26    2.85
  -5  -4   1    4.85    2.87
  -5  -4   1    3.00    2.26
   4   4  -1   33.07    6.80
  -4  -4   1   19.19    5.78
  -4  -4   1   13.75    4.40
   3   4  -1  145.65   11.02
   3   4  -1  163.75   12.60
  -3  -4   1  166.44   13.23
  -3  -4   1  152.28    7.96
  -3  -4   1  156.91   12.34
   2   4  -1  243.92   14.03
  -2  -4   1  266.24   11.86
  -2  -4   1  240.32   16.10
  -2  -4   1  259.30   15.36
   1   4  -1  513.22   24.76
   1   4  -1  504.97   23.20
  -1  -4   1  547.86   24.16
  -1  -4   1  539.82   23.78
  -1  -4   1  508.06   25.46
  -1  -4   1  559.94   22.10
   0   4  -1 1050.20   41.75
   0   4  -1 1042.35   41.03
   0  -4   1 1056.73   40.58
   0  -4   1 1065.24   38.29
   0  -4   1 1064.36   39.63
   0  -4   1 1017.20   42.55
   0  -4   1 1105.57   40.78
   0  -4   1 1092.27   38.02
  -1   4  -1  532.31   24.26
  -1   4  -1  534.02   23.75
   1  -4   1  553.29   22.77
   1  -4   1  562.98   23.21
   1  -4   1  531.09   24.10
   1  -4   1  503.00   23.02
   1  -4   1  465.32   23.67
  -2   4  -1  982.17   33.61
  -2   4  -1  901.02   38.59
  -2   4  -1  902.36   35.92
   2  -4   1  864.47   36.69
   2  -4   1  941.12   41.05
   2  -4   1  907.80   37.68
  -3   4  -1  713.94   29.40
  -3   4  -1  715.24   26.46
  -3   4  -1  692.82   33.41
   3  -4   1  682.96   30.81
   3  -4   1  699.65   29.74
   3  -4   1  724.80   32.78
  -4   4  -1  338.38   17.11
  -4   4  -1  330.31   21.83
  -4   4  -1  356.26   15.28
   4  -4   1  330.08   17.23
   4  -4   1  362.06   21.61
  -5   4  -1  207.25   17.99
  -5   4  -1  200.05   11.16
   5  -4   1  214.62   12.54
   5  -4   1  219.51   17.26
  -6   4  -1    4.91    2.79
  -6   4  -1    3.30    2.95
   6  -4   1    1.65    2.77
   6  -4   1    5.50    2.27
  -7   4  -1   -4.08    3.39
  -7   4  -1   -4.51    3.57
   7  -4   1   -0.73    2.21
   7  -4   1   -0.97    3.01
   7  -4   1    6.80    4.36
  -8   4  -1   -2.46    4.29
  -8   4  -1    7.65    6.08
   8  -4   1    6.16    4.98
   8   3  -1  160.40   11.81
   8   3  -1  152.88   16.42
  -8  -3   1  139.02   13.34
  -8  -3   1  154.50   16.66
   7   3  -1   17.19    5.34
   7   3  -1   19.27    4.60
   7   3  -1   10.42    4.89
  -7  -3   1   18.62    7.10
  -7  -3   1   16.70    9.05
   6   3  -1    3.88    2.59
   6   3  -1    4.67    2.28
   6   3  -1    1.00    2.84
  -6  -3   1   10.83    5.37
  -6  -3   1    4.55    2.95
   5   3  -1    3.91    1.66
   5   3  -1    4.08    3.95
   5   3  -1    4.50    2.94
   5   3  -1    2.30    1.79
  -5  -3   1    4.37    2.79
  -5  -3   1    2.79    2.16
   4   3  -1  198.30   13.63
   4   3  -1  207.46    8.99
   4   3  -1  213.59   14.03
  -4  -3   1  194.87    9.00
  -4  -3   1  195.35   14.19
  -4  -3   1  208.91   14.25
   3   3  -1  198.28   12.70
   3   3  -1  220.84   13.67
  -3  -3   1  233.34   14.54
  -3  -3   1  208.97   13.68
  -3  -3   1  220.86    9.41
   2   3  -1  114.24    8.61
   2   3  -1  104.31    7.72
  -2  -3   1  108.11    8.95
  -2  -3   1  115.23    8.76
  -2  -3   1  109.89    5.68
  -2  -3   1  100.28    8.23
   1   3  -1  321.52   16.05
   1   3  -1  324.96   15.01
  -1  -3   1  348.83   17.02
  -1  -3   1  321.42   13.60
  -1  -3   1  310.52   15.25
  -1  -3   1  291.43   15.02
   0   3  -1  207.77   12.27
   0   3  -1  223.60   11.95
   0  -3   1  224.78   17.07
   0  -3   1  222.49   12.44
   0  -3   1  202.53   10.91
   0  -3   1  218.97   11.13
   0  -3   1  220.37   10.72
   0  -3   1  233.69    9.90
  -1   3  -1  211.65   11.58
  -1   3  -1  200.07   10.85
   1  -3   1  192.00   10.54
   1  -3   1  208.84   11.42
   1  -3   1  198.28   10.84
  -2   3  -1    1.38    1.16
  -2   3  -1    2.38    1.39
  -2   3  -1    0.84    1.14
   2  -3   1    1.78    1.32
   2  -3   1    2.20    1.28
   2  -3   1    2.47    1.36
  -3   3  -1  897.58   38.84
  -3   3  -1  886.77   34.36
  -3   3  -1  976.16   33.40
   3  -3   1  904.26   37.02
   3  -3   1  899.02   34.51
   3  -3   1  897.95   38.30
  -4   3  -1    1.96    1.81
  -4   3  -1    4.74    1.87
  -4   3  -1    3.16    2.27
   4  -3   1    0.64    1.27
   4  -3   1    1.88    2.22
   4  -3   1    0.96    2.76
  -5   3  -1   29.19    5.13
  -5   3  -1   18.15    5.41
   5  -3   1   24.33    6.97
   5  -3   1   23.01    3.90
  -6   3  -1    0.71    2.50
  -6   3  -1   -0.52    2.47
   6  -3   1    0.56    2.17
   6  -3   1    3.22    3.13
   6  -3   1    1.52    1.44
  -7   3  -1    2.67    3.19
  -7   3  -1   -2.48    2.70
   7  -3   1    5.41    2.13
   7  -3   1    9.51    4.04
   7  -3   1    8.63    3.14
  -8   3  -1    0.93    3.60
  -8   3  -1    2.25    5.29
   8  -3   1    8.63    4.68
   9   2  -1   40.13    6.97
  -9  -2   1   47.80   12.56
   8   2  -1   32.22    7.07
  -8  -2   1   26.56    7.17
   7   2  -1  161.66   12.06
   7   2  -1  131.79   12.97
   7   2  -1  128.83   11.50
  -7  -2   1  133.48   13.68
  -7  -2   1  144.38   11.59
   6   2  -1   17.59    4.37
  -6  -2   1   14.03    4.41
  -6  -2   1   21.66    5.04
   5   2  -1  251.65   13.42
   5   2  -1  257.11   13.63
   5   2  -1  230.24   14.38
  -5  -2   1  250.18   11.74
  -5  -2   1  231.24   14.65
  -5  -2   1  218.84   15.77
   4   2  -1  142.80    8.56
   4   2  -1  148.88    8.70
   4   2  -1  123.64   13.24
   4   2  -1  157.06   10.54
  -4  -2   1  162.28   11.09
  -4  -2   1  161.98   11.82
  -4  -2   1  159.56    7.76
   3   2  -1   67.94    6.06
   3   2  -1   58.68    4.10
   3   2  -1   53.16    5.83
   3   2  -1   53.66    4.33
  -3  -2   1   65.87    6.46
  -3  -2   1   65.27    3.74
  -3  -2   1   68.17    6.30
   2   2  -1  260.88   13.36
   2   2  -1  274.23   13.64
   2   2  -1  277.11    9.74
  -2  -2   1  276.28   13.99
  -2  -2   1  274.24   14.09
   1   2  -1  457.23   18.93
   1   2  -1  504.77   20.01
  -1  -2   1  474.33   19.39
  -1  -2   1  455.07   19.94
  -1  -2   1  500.88   19.56
  -1  -2   1  454.09   17.16
   0   2  -1  125.30    6.76
   0   2  -1  121.37    7.09
   0  -2   1  124.74    6.74
   0  -2   1  119.77    5.78
   0  -2   1  122.02    6.35
   0  -2   1  135.06    7.57
  -1   2  -1 1717.25   60.94
  -1   2  -1 1818.66   60.24
   1  -2   1 1771.71   60.49
   1  -2   1 1745.84   60.38
  -2   2  -1 1675.02   57.25
  -2   2  -1 1688.71   58.47
  -2   2  -1 1707.53   61.28
   2  -2   1 1692.22   58.44
   2  -2   1 1767.39   60.53
  -3   2  -1 1474.04   57.83
  -3   2  -1 1572.45   53.62
  -3   2  -1 1515.03   52.42
   3  -2   1 1556.37   56.84
   3  -2   1 1543.87   53.02
  -4   2  -1  183.86    9.88
  -4   2  -1  170.60   13.39
   4  -2   1  161.03   12.43
   4  -2   1  181.64    9.26
   4  -2   1  185.03   12.92
  -5   2  -1   39.45    4.45
  -5   2  -1   27.86    7.17
   5  -2   1   31.98    4.51
   5  -2   1   29.50    7.70
   5  -2   1   31.63    3.53
   5  -2   1   37.84    7.78
  -6   2  -1  108.17   12.38
  -6   2  -1  135.45   22.76
   6  -2   1   85.05    7.10
   6  -2   1  104.18    6.82
   6  -2   1   84.46   10.45
  -7   2  -1   -5.83    2.64
  -7   2  -1    1.13    2.49
   7  -2   1   -4.57    2.55
   7  -2   1    0.49    2.53
   7  -2   1   -2.31    1.58
  -8   2  -1    6.81    5.79
  -8   2  -1   11.11    4.32
   8  -2   1   13.78    5.92
  -9   2  -1   -5.62    4.97
  -9   2  -1    3.71    4.46
   9  -2   1    5.60    4.48
   9   1  -1   37.11    8.26
   9   1  -1   38.19    6.74
  -9  -1   1   24.12    6.96
   8   1  -1   -2.87    4.31
  -8  -1   1    2.17    2.79
   7   1  -1   -0.40    3.12
   7   1  -1   -0.18    2.91
  -7  -1   1    1.50    2.48
   6   1  -1  209.09   14.36
   6   1  -1  198.91   14.20
   6   1  -1  209.63   12.74
  -6  -1   1  206.26   15.45
   5   1  -1  796.71   32.49
   5   1  -1  724.76   36.09
   5   1  -1  758.15   30.75
  -5  -1   1  718.51   33.50
  -5  -1   1  757.18   30.83
   4   1  -1 1162.25   43.28
   4   1  -1 1188.01   43.96
   4   1  -1 1174.94   48.03
  -4  -1   1 1162.79   43.47
  -4  -1   1 1138.15   41.50
  -4  -1   1 1187.71   46.56
   3   1  -1 1541.95   54.12
   3   1  -1 1523.08   57.65
  -3  -1   1 1558.72   52.34
  -3  -1   1 1524.63   54.73
  -3  -1   1 1581.33   56.52
   2   1  -1    3.02    1.23
   2   1  -1    3.90    1.09
  -2  -1   1    2.40    1.16
  -2  -1   1    3.74    1.43
   1   1  -1   91.74    6.00
   1   1  -1   91.51    3.59
   1   1  -1   90.30    5.17
  -1  -1   1   88.08    5.31
  -1  -1   1   89.72    5.27
  -1  -1   1   87.86    3.76
   0   1  -1  333.11   11.30
   0   1  -1  308.82   11.72
   0   1  -1  309.23   12.05
   0  -1   1  316.39   12.18
   0  -1   1  304.23   11.67
   0  -1   1  292.19   11.04
  -1   1  -1 1307.11   43.82
  -1   1  -1 1235.77   43.79
  -1   1  -1 1311.89   43.06
   1  -1   1 1263.52   42.81
   1  -1   1 1231.89   43.47
  -2   1  -1 1929.10   63.52
  -2   1  -1 1873.28   64.95
  -2   1  -1 1879.99   63.24
   2  -1   1 1813.03   66.96
   2  -1   1 1938.86   63.26
  -3   1  -1  202.11   12.92
  -3   1  -1  222.47   11.93
  -3   1  -1  224.27   10.51
   3  -1   1  218.60   10.09
   3  -1   1  230.11   12.79
  -4   1  -1 1199.05   49.76
  -4   1  -1 1266.01   45.47
   4  -1   1 1254.45   44.36
   4  -1   1 1205.55   48.90
   4  -1   1 1248.77   43.88
  -5   1  -1    3.26    2.34
  -5   1  -1    1.62    1.78
   5  -1   1    8.02    2.33
   5  -1   1    1.65    2.29
   5  -1   1    9.09    4.57
   5  -1   1    4.21    3.47
   5  -1   1    6.06    1.90
  -6   1  -1   93.52   11.58
  -6   1  -1  116.62    9.64
   6  -1   1  112.14   11.40
   6  -1   1  108.13    7.57
   6  -1   1  114.19    8.12
  -7   1  -1    7.26    5.24
   7  -1   1    2.61    3.08
   7  -1   1    8.49    5.16
   7  -1   1    7.06    2.28
  -8   1  -1  145.10   12.93
   8  -1   1  145.36    9.28
   8  -1   1  173.51   16.52
   8  -1   1  118.70    9.69
  -9   1  -1   15.98    6.51
   9  -1   1    5.85    5.67
   9   0  -1   -0.28    4.14
  -9   0   1    2.41    3.20
   8   0  -1    0.07    2.82
   8   0  -1    5.00    3.73
   8   0  -1    3.43    2.36
  -8   0   1   -2.97    2.93
   7   0  -1   -2.34    2.16
   7   0  -1   -1.75    2.19
  -7   0   1   -0.77    2.58
   6   0  -1  125.01    8.62
   6   0  -1  157.94   12.59
  -6   0   1  144.07   11.99
   5   0  -1 1216.09   43.24
   5   0  -1 1149.00   47.29
   5   0  -1 1151.19   50.70
  -5   0   1 1220.66   47.65
   4   0  -1   67.03    4.92
   4   0  -1   75.61    6.91
   4   0  -1   70.74    7.99
  -4   0   1   60.74    6.21
   3   0  -1    8.08    3.17
   3   0  -1    8.05    1.71
  -3   0   1    6.67    2.25
  -3   0   1    7.66    2.43
  -3   0   1    6.85    1.53
  -1   0  -1  544.27   19.84
  -1   0  -1  561.27   19.74
   1   0   1  554.42   19.57
   1   0   1  540.98   19.81
  -2   0  -1  435.32   16.63
  -2   0  -1  415.56   16.31
  -2   0  -1  422.41   17.80
   2   0   1  420.74   16.94
   2   0   1  398.65   16.06
   2   0   1  408.03   17.64
  -3   0  -1  472.96   19.40
  -3   0  -1  487.33   19.53
  -3   0  -1  454.45   21.31
   3   0   1  469.81   21.35
   3   0   1  443.92   18.54
   3   0   1  437.29   19.66
  -4   0  -1  108.52    7.68
  -4   0  -1  101.95    9.16
  -4   0  -1  104.43    7.47
   4   0   1   92.54    7.73
   4   0   1   94.35    9.06
   4   0   1   85.40    6.53
  -5   0  -1   95.71    9.20
  -5   0  -1  122.88   11.26
  -5   0  -1   95.17    8.03
   5   0   1   95.69    7.36
   5   0   1   95.23    8.79
   5   0   1   94.18   10.54
   5   0   1   97.13    9.14
  -6   0  -1  232.04   15.40
   6   0   1  255.24   14.26
   6   0   1  246.89   16.87
  -7   0  -1    0.83    2.19
   7   0   1   -2.77    2.32
   7   0   1   -0.45    1.92
  -8   0  -1   18.69    6.44
   8   0   1   23.21    5.58
   8   0   1   20.06    6.12
   8   0   1   26.72    4.97
  -9   0  -1   52.85   11.17
   9   0   1   41.79    9.99
   9   0   1   48.71    6.53
   9  -1  -1   -1.39    3.74
  -9   1   1    6.02    4.17
   8  -1  -1   -0.15    3.03
  -8   1   1    6.46    3.48
   7  -1  -1    4.77    3.59
  -7   1   1   -1.62    2.30
  -7   1   1    2.64    5.55
   6  -1  -1   51.13    4.13
   6  -1  -1   59.83    9.65
  -6   1   1   44.11   11.26
  -6   1   1   53.27    8.34
   5  -1  -1   11.73    4.52
   5  -1  -1   17.48    2.75
   5  -1  -1   21.39    5.36
  -5   1   1   16.72    5.25
  -5   1   1    6.39    6.20
   4  -1  -1 3856.87  127.08
   4  -1  -1 3770.36  133.85
   4  -1  -1 3887.74  135.58
   4  -1  -1 3847.12  127.37
  -4   1   1 4020.20  136.75
  -4   1   1 3998.98  132.09
   3  -1  -1  413.04   19.40
   3  -1  -1  368.85   18.15
   3  -1  -1  369.91   13.76
   3  -1  -1  365.47   13.94
  -3   1   1  391.88   16.97
  -3   1   1  400.77   19.71
  -1   1   1    8.79    3.17
   0  -1  -1   23.96    1.73
   0  -1  -1   28.41    1.79
   0  -1  -1   28.16    2.21
   0   1   1   25.71    1.77
   0   1   1   27.72    1.88
  -1  -1  -1  135.89    7.01
  -1  -1  -1  134.43    5.44
  -1  -1  -1  127.46    8.32
   1   1   1  133.37    6.29
   1   1   1  134.54    5.30
   1   1   1  137.69    6.94
  -2  -1  -1  250.59   10.25
  -2  -1  -1  252.98   11.60
  -2  -1  -1  238.50   11.47
   2   1   1  234.70   11.34
   2   1   1  231.25   10.07
  -3  -1  -1   86.35    6.60
  -3  -1  -1   91.77    5.80
  -3  -1  -1   99.96    7.14
   3   1   1   95.11    7.75
   3   1   1  101.56    6.93
  -4  -1  -1  175.14    9.73
  -4  -1  -1  180.86   11.29
  -4  -1  -1  159.54   10.12
   4   1   1  160.55   10.22
   4   1   1  173.49   12.57
   4   1   1  155.21    9.76
  -5  -1  -1    0.56    1.70
  -5  -1  -1   -3.28    1.22
   5   1   1   -1.19    1.34
   5   1   1   -7.17    3.18
   5   1   1   -0.77    1.76
   5   1   1   -0.48    1.84
  -6  -1  -1    0.92    1.89
  -6  -1  -1    2.87    2.26
   6   1   1    3.10    3.14
   6   1   1    4.73    2.83
   6   1   1    3.28    3.41
  -7  -1  -1   12.17    4.28
   7   1   1   21.72    5.67
  -8  -1  -1   90.69   11.01
   8   1   1   69.69    9.86
   8   1   1  105.76   11.56
  -9  -1  -1   10.83    4.97
   9   1   1   10.16    4.69
   9   1   1   18.41    6.46
   9  -2  -1    3.19    3.79
   9  -2  -1    1.88    4.80
   8  -2  -1   -4.47    3.68
  -8   2   1   -1.20    3.04
  -8   2   1    0.75    3.00
   7  -2  -1    3.01    2.65
  -7   2   1    1.63    3.48
  -7   2   1   -1.57    2.47
   6  -2  -1   27.52    6.31
  -6   2   1   48.58    7.89
  -6   2   1   25.85    5.93
   5  -2  -1   63.35    8.02
  -5   2   1   77.47    7.03
  -5   2   1   52.69    9.18
   4  -2  -1 2287.04   77.75
   4  -2  -1 2340.28   85.78
   4  -2  -1 2261.44   85.66
  -4   2   1 2422.27   88.08
  -4   2   1 2458.84   82.22
   3  -2  -1 1399.27   54.66
   3  -2  -1 1489.78   49.19
   3  -2  -1 1439.63   54.83
  -3   2   1 1483.59   56.36
  -3   2   1 1491.08   52.01
   2  -2  -1  273.14   14.01
   2  -2  -1  288.41   14.46
   2  -2  -1  305.67   11.83
  -2   2   1  274.29   11.51
  -2   2   1  289.87   12.59
  -2   2   1  300.49   14.99
  -1  -2  -1 1122.22   37.76
  -1  -2  -1 1099.75   39.33
  -1  -2  -1 1082.00   35.81
  -1  -2  -1 1112.32   38.70
  -1  -2  -1 1103.29   40.27
   1   2   1 1078.30   38.25
   1   2   1 1034.40   35.91
   1   2   1 1120.67   50.90
  -2  -2  -1 2472.62   78.68
  -2  -2  -1 2497.12   81.88
  -2  -2  -1 2253.01   81.75
   2   2   1 2271.44   76.94
   2   2   1 2410.23   80.60
   2   2   1 2252.74   81.56
  -3  -2  -1 1553.60   55.65
  -3  -2  -1 1475.08   51.39
  -3  -2  -1 1476.59   55.22
   3   2   1 1507.00   50.84
   3   2   1 1471.02   54.97
   3   2   1 1456.02   54.34
  -4  -2  -1  584.32   27.02
  -4  -2  -1  593.75   23.22
  -4  -2  -1  576.63   26.33
   4   2   1  546.52   27.76
   4   2   1  562.01   26.09
   4   2   1  610.12   23.37
  -5  -2  -1   95.36    9.30
  -5  -2  -1  104.96    9.00
  -5  -2  -1   91.43    6.90
   5   2   1   74.71    7.08
   5   2   1   90.16    8.78
   5   2   1  100.61   10.61
   5   2   1   72.35    6.93
  -6  -2  -1   79.70    7.19
  -6  -2  -1   55.15    8.79
  -6  -2  -1   84.80    8.33
   6   2   1   84.80    7.98
   6   2   1   75.39   10.72
   6   2   1   69.81    7.73
  -7  -2  -1   51.19   10.83
   7   2   1   55.65    8.38
  -8  -2  -1    0.72    3.82
   8   2   1   -2.89    3.08
  -9  -2  -1   27.65    9.13
   9   2   1   36.73    7.96
   8  -3  -1    6.99    5.16
   8  -3  -1    2.02    4.76
  -8   3   1    3.16    5.82
  -8   3   1    1.70    4.00
   7  -3  -1    8.61    4.63
  -7   3   1   13.24    4.43
  -7   3   1   13.65    6.55
   6  -3  -1    9.53    4.04
  -6   3   1    7.35    3.21
  -6   3   1    5.09    3.65
   5  -3  -1   51.06    8.60
   5  -3  -1   49.41    9.38
  -5   3   1   50.55    5.82
   4  -3  -1   53.30    8.26
   4  -3  -1   31.18    5.90
   4  -3  -1   46.43    3.91
  -4   3   1   40.49    7.67
  -4   3   1   43.12    4.82
   3  -3  -1  415.32   20.46
   3  -3  -1  393.43   20.60
   3  -3  -1  406.69   16.84
  -3   3   1  398.59   16.45
  -3   3   1  382.58   21.22
  -3   3   1  400.75   17.49
   2  -3  -1  427.02   19.97
   2  -3  -1  435.93   20.57
   2  -3  -1  431.16   20.61
   2  -3  -1  448.85   18.72
  -2   3   1  426.11   21.05
  -2   3   1  455.73   19.28
  -2   3   1  464.93   18.38
   1  -3  -1  373.28   16.48
   1  -3  -1  355.26   16.45
   1  -3  -1  372.43   16.34
   1  -3  -1  367.00   17.06
  -1   3   1  355.45   17.01
  -1   3   1  351.56   15.91
   0  -3  -1 1806.63   59.54
   0  -3  -1 1768.26   60.92
   0  -3  -1 1752.20   60.77
   0  -3  -1 1668.47   62.42
   0  -3  -1 1801.21   61.40
   0   3   1 1786.56   60.00
   0   3   1 1734.32   62.10
   0   3   1 1732.13   61.13
  -1  -3  -1 2824.30   93.86
  -1  -3  -1 2797.74   94.82
  -1  -3  -1 2800.60   90.67
  -1  -3  -1 2833.17   95.58
  -1  -3  -1 3016.38   97.90
   1   3   1 2830.29   96.71
   1   3   1 2738.41   94.30
   1   3   1 2559.68   91.21
  -2  -3  -1 1187.60   46.41
  -2  -3  -1 1285.95   46.47
  -2  -3  -1 1277.81   43.26
  -2  -3  -1 1176.06   47.29
   2   3   1 1211.56   44.97
  -3  -3  -1   -0.67    1.41
  -3  -3  -1    3.40    1.48
  -3  -3  -1    1.61    2.08
   3   3   1    3.78    2.16
   3   3   1    2.85    0.84
   3   3   1    6.12    2.42
  -4  -3  -1  116.55    7.19
  -4  -3  -1  126.26   10.68
  -4  -3  -1  109.34   10.04
   4   3   1  110.75    9.99
   4   3   1  113.70    9.50
   4   3   1  111.49    6.81
   4   3   1  114.26    6.13
  -5  -3  -1   18.75    5.96
  -5  -3  -1   27.41    4.32
  -5  -3  -1   17.41    4.97
   5   3   1   22.96    5.87
   5   3   1   23.45    6.32
   5   3   1   28.70    4.44
   5   3   1   23.93    3.54
  -6  -3  -1   66.24    8.18
  -6  -3  -1   47.00    8.74
  -6  -3  -1   62.16    6.24
   6   3   1   48.53    5.63
   6   3   1   50.99    9.46
   6   3   1   60.16    6.52
  -7  -3  -1    2.05    3.55
  -7  -3  -1    2.58    2.89
  -7  -3  -1   -1.32    2.85
   7   3   1    1.86    3.66
   7   3   1    3.46    2.66
   7   3   1    4.68    4.50
  -8  -3  -1  114.48   18.69
   8   3   1   90.47   14.28
   8   3   1   99.05   10.19
   8  -4  -1    1.98    4.41
   8  -4  -1   -0.66    2.65
  -8   4   1   -0.70    3.98
  -8   4   1    6.28    4.26
   7  -4  -1   31.29    7.52
   7  -4  -1   30.88    8.54
  -7   4   1   23.48    7.64
  -7   4   1   30.93    6.85
   6  -4  -1   63.44   10.49
  -6   4   1   65.22    9.23
  -6   4   1   45.08    9.89
   5  -4  -1   99.08   11.13
   5  -4  -1   98.30    6.93
  -5   4   1   97.51    8.22
   4  -4  -1   -0.20    1.65
   4  -4  -1   -3.72    1.74
  -4   4   1   -0.96    2.03
  -4   4   1   -1.53    1.63
  -4   4   1    2.56    1.52
   3  -4  -1    2.71    2.17
   3  -4  -1    0.26    1.51
   3  -4  -1    0.68    1.27
  -3   4   1    1.28    1.13
  -3   4   1    0.74    1.79
   2  -4  -1  570.85   25.75
   2  -4  -1  647.27   26.90
   2  -4  -1  576.12   26.85
   2  -4  -1  619.59   27.92
  -2   4   1  600.92   28.26
  -2   4   1  608.89   24.67
  -2   4   1  616.14   25.13
   1  -4  -1  491.19   22.09
   1  -4  -1  470.55   21.92
   1  -4  -1  403.46   19.84
   1  -4  -1  461.22   20.66
  -1   4   1  471.50   22.02
  -1   4   1  477.92   20.99
   0  -4  -1 1139.72   42.30
   0  -4  -1 1106.81   40.09
   0  -4  -1 1143.08   42.26
   0  -4  -1 1107.42   44.63
   0  -4  -1 1143.05   42.81
   0   4   1 1187.26   43.18
   0   4   1 1092.72   43.68
  -1  -4  -1  218.65   11.51
  -1  -4  -1  180.62   13.29
  -1  -4  -1  227.02    8.55
  -1  -4  -1  239.02   12.98
  -1  -4  -1  212.48   12.29
   1   4   1  232.94   13.95
   1   4   1  202.29   11.83
  -2  -4  -1  245.65   14.51
  -2  -4  -1  229.43   11.48
  -2  -4  -1  219.57   13.77
   2   4   1  227.53   12.80
  -3  -4  -1  155.66    8.87
  -3  -4  -1  163.18   12.85
  -3  -4  -1  132.59   11.21
   3   4   1  147.64   12.17
   3   4   1  169.09   11.17
  -4  -4  -1 2723.23   90.63
  -4  -4  -1 2731.54   99.32
  -4  -4  -1 2523.77   97.65
   4   4   1 2653.98   95.24
  -5  -4  -1  128.83   12.19
  -5  -4  -1  117.36   12.02
  -5  -4  -1  117.95    7.74
   5   4   1   98.03    8.77
   5   4   1  126.60   11.54
   5   4   1  121.50    5.83
  -6  -4  -1  521.27   31.02
  -6  -4  -1  554.01   23.22
  -6  -4  -1  557.30   30.59
   6   4   1  547.36   22.05
   6   4   1  562.68   29.45
   6   4   1  528.47   20.91
  -7  -4  -1   53.21    9.77
  -7  -4  -1   46.04    5.59
   7   4   1   44.61    5.34
   7   4   1   48.39    9.85
   7   4   1   47.96    5.30
  -8  -4  -1   26.65    7.58
  -8  -4  -1   18.34    6.05
   8   4   1   21.84    7.24
   7  -5  -1   97.45   16.75
   7  -5  -1   97.21   16.34
  -7   5   1   89.18    8.71
  -7   5   1   66.95   13.61
   6  -5  -1   26.07    8.27
   6  -5  -1   10.97    5.04
   6  -5  -1   20.60    3.85
  -6   5   1   20.98    4.91
  -6   5   1   24.52    8.22
   5  -5  -1   19.90    4.21
   5  -5  -1   12.17    5.17
   5  -5  -1   16.22    5.86
  -5   5   1   26.71    5.35
  -5   5   1   34.82    9.10
  -5   5   1   19.04    4.21
   4  -5  -1   27.25    5.36
   4  -5  -1   20.34    5.71
   4  -5  -1   34.67   14.74
  -4   5   1   22.35    4.47
  -4   5   1   34.75    5.50
  -4   5   1   11.85    4.55
   3  -5  -1   55.20    6.55
   3  -5  -1   39.68    7.17
   3  -5  -1   58.64    7.41
  -3   5   1   48.40    5.65
  -3   5   1   55.41    5.50
  -3   5   1   64.00   10.42
   2  -5  -1  189.10   13.08
   2  -5  -1  185.45   14.59
   2  -5  -1  193.89   14.21
   2  -5  -1  193.16   13.00
  -2   5   1  202.81   12.51
  -2   5   1  201.34   14.57
  -2   5   1  202.93   11.56
   1  -5  -1   91.48    8.84
   1  -5  -1   88.67    8.46
   1  -5  -1   90.13    8.27
   1  -5  -1  101.38    7.79
  -1   5   1  116.21    9.27
  -1   5   1   76.73    8.19
   0  -5  -1   36.70    5.96
   0  -5  -1   25.52    4.87
   0  -5  -1   39.91    5.05
   0  -5  -1   39.63    3.79
   0   5   1   30.87    6.02
   0   5   1   24.79    4.49
  -1  -5  -1  486.85   18.43
  -1  -5  -1  535.19   22.89
  -1  -5  -1  493.01   23.52
  -1  -5  -1  507.54   26.69
  -1  -5  -1  495.87   23.79
   1   5   1  515.31   23.66
   1   5   1  477.43   25.20
  -2  -5  -1  917.84   41.79
  -2  -5  -1  912.06   39.30
  -2  -5  -1  921.34   39.33
  -2  -5  -1  957.55   35.82
   2   5   1  894.94   37.66
  -3  -5  -1   34.63    4.19
  -3  -5  -1   39.35    8.23
  -3  -5  -1   38.24    8.21
   3   5   1   41.18    6.88
  -4  -5  -1 1846.15   62.51
  -4  -5  -1 1640.65   69.92
  -4  -5  -1 1783.18   72.30
   4   5   1 1729.50   67.31
  -5  -5  -1  785.83   38.77
  -5  -5  -1  721.87   28.99
  -5  -5  -1  724.83   38.37
   5   5   1  703.41   34.36
  -6  -5  -1  102.98   12.97
  -6  -5  -1  119.27    8.00
  -6  -5  -1  134.75   14.34
   6   5   1  129.42   12.64
  -7  -5  -1   42.35    9.63
  -7  -5  -1   54.46   12.69
   7   5   1   33.48    7.90
   7  -6  -1    8.09    5.42
   7  -6  -1   -1.07    3.13
  -7   6   1   -3.87    4.50
  -7   6   1    0.48    5.09
   6  -6  -1   89.66    8.73
   6  -6  -1   94.60   16.69
   6  -6  -1   96.23   14.47
  -6   6   1  146.78   17.74
  -6   6   1  107.59    9.02
   5  -6  -1   40.17    6.80
   5  -6  -1   46.50    9.54
   5  -6  -1   33.49   12.42
  -5   6   1   49.56    8.44
  -5   6   1   38.97    7.06
   4  -6  -1    7.87    3.82
   4  -6  -1   14.07    6.41
   4  -6  -1   20.64    5.79
  -4   6   1   15.73    4.40
  -4   6   1   18.26    6.28
  -4   6   1   11.73    3.82
   3  -6  -1  119.50   10.86
   3  -6  -1  124.98   12.84
   3  -6  -1  118.44   11.36
  -3   6   1  126.33   13.15
  -3   6   1  133.89    9.61
  -3   6   1  112.38   10.12
   2  -6  -1   69.74    8.51
   2  -6  -1   71.56    7.70
   2  -6  -1   67.77    8.34
  -2   6   1   63.71    7.60
  -2   6   1   75.41    9.16
   1  -6  -1  150.87   12.16
   1  -6  -1  145.81   10.24
   1  -6  -1  155.75   13.21
  -1   6   1  147.69   13.91
   0  -6  -1    1.61    1.45
   0  -6  -1   -0.05    1.94
   0  -6  -1    0.80    1.51
   0   6   1    2.93    1.93
  -1  -6  -1   10.72    2.71
  -1  -6  -1    5.21    3.10
  -1  -6  -1   16.98    4.91
  -1  -6  -1   13.38    3.46
  -1  -6  -1   11.74    2.30
   1   6   1   14.15    4.53
  -2  -6  -1  395.21   22.52
  -2  -6  -1  388.76   19.35
  -2  -6  -1  414.83   25.47
   2   6   1  409.76   22.74
  -3  -6  -1    1.02    2.70
  -3  -6  -1    0.59    1.96
  -3  -6  -1    2.90    2.99
   3   6   1    0.57    2.07
  -4  -6  -1   36.89    9.47
  -4  -6  -1   28.78    7.29
  -4  -6  -1   25.82    4.80
   4   6   1   32.56    6.10
  -5  -6  -1   22.29    4.31
  -5  -6  -1   19.31    7.80
  -5  -6  -1    7.57    5.27
   5   6   1   11.57    4.89
  -6  -6  -1   31.30    9.20
  -6  -6  -1   28.33    5.08
  -6  -6  -1   15.02    5.18
   6   6   1   29.13    7.05
  -7  -6  -1   -5.15    4.55
  -7  -6  -1    4.24    3.65
   7   6   1   -0.01    3.64
   6  -7  -1   15.62    4.72
   6  -7  -1   14.93    7.75
   6  -7  -1   11.08    5.86
  -6   7   1   10.09   12.35
  -6   7   1    4.34    6.68
   5  -7  -1    4.41    4.72
   5  -7  -1    4.79    3.75
   5  -7  -1    2.47    3.65
  -5   7   1    1.75    4.30
  -5   7   1    3.88    5.24
   4  -7  -1   30.15    9.88
   4  -7  -1   20.45    6.17
   4  -7  -1   22.27    6.06
  -4   7   1   22.53    4.92
  -4   7   1   16.98    6.75
   3  -7  -1   31.89    8.22
   3  -7  -1   19.64    5.67
  -3   7   1   16.48    4.59
  -3   7   1   21.79    7.43
   2  -7  -1   63.76   11.27
   2  -7  -1   60.45    7.42
   2  -7  -1   55.49   10.53
  -2   7   1   63.07    7.25
  -2   7   1   47.66    8.58
   1  -7  -1   66.21    8.77
   1  -7  -1   54.31   10.41
   1  -7  -1   47.87    8.34
   1  -7  -1   41.91    6.27
  -1   7   1   55.47   10.44
   0  -7  -1    7.05    2.48
   0  -7  -1    3.34    2.70
   0  -7  -1   16.52    5.52
   0  -7  -1   -0.21    2.61
   0   7   1    3.50    2.83
  -1  -7  -1    0.11    2.87
  -1  -7  -1    5.71    4.11
   1   7   1    2.50    2.53
  -2  -7  -1   22.06    6.72
  -2  -7  -1   13.77    4.73
  -2  -7  -1   22.81    4.75
   2   7   1   26.96    6.40
  -3  -7  -1   13.97    5.95
  -3  -7  -1    9.23    3.94
  -3  -7  -1   -1.16    3.60
   3   7   1    5.05    3.57
  -4  -7  -1  144.36   14.77
  -4  -7  -1  134.30   15.79
  -4  -7  -1  135.95    9.93
   4   7   1  134.87   12.84
  -5  -7  -1   30.08    9.57
  -5  -7  -1   21.49    8.65
   5   7   1   20.34    5.62
  -6  -7  -1   52.83   13.00
  -6  -7  -1   43.32   11.39
   6   7   1   35.64    7.66
   4  -8  -1   -1.59    3.86
  -4   8   1   15.61    4.89
  -4   8   1    6.88    6.43
   3  -8  -1    3.10    4.43
   3  -8  -1    8.31    4.61
   3  -8  -1    5.77    3.96
  -3   8   1   -1.05    3.22
   2  -8  -1    6.52    4.93
   2  -8  -1    6.09    3.72
   2  -8  -1    6.69    3.86
  -2   8   1    9.86    4.85
  -2   8   1    4.03    4.30
   1  -8  -1   27.24    8.21
   1  -8  -1   37.13    8.22
   1  -8  -1   25.89    6.98
   1  -8  -1   34.06    6.04
  -1   8   1   31.71    7.30
   0  -8  -1   48.69    4.80
   0  -8  -1   41.07    8.12
   0  -8  -1   40.64    9.04
   0  -8  -1   35.25    5.91
   0   8   1   52.85   10.83
  -1  -8  -1    0.87    2.51
  -1  -8  -1    5.42    4.25
   1   8   1   -0.24    2.20
  -2  -8  -1    5.01    3.96
  -2  -8  -1    1.20    2.58
  -2  -8  -1    1.93    2.98
  -3  -8  -1    0.91    3.09
  -3  -8  -1    2.97    2.93
  -3  -8  -1    2.33    3.56
   3   8   1    0.34    2.72
  -4  -8  -1   -3.42    2.86
  -4  -8  -1   -2.32    3.25
  -4  -8  -1    7.30    5.15
   4   8   1    0.37    3.03
   2  -9  -1    6.80    3.78
   2  -9  -1    3.76    4.22
   2  -9  -1   13.72    7.35
  -2   9   1   -3.26    3.98
  -2   9   1    5.31    5.27
   1  -9  -1   43.01    9.08
   1  -9  -1   66.96   13.20
   1  -9  -1   62.63    7.02
   0  -9  -1   65.55    7.09
   0  -9  -1   80.33   15.43
   0  -9  -1   61.91   11.33
   0   9   1   71.86   13.35
  -1  -9  -1    0.92    5.12
  -1  -9  -1   -2.50    4.27
   1   9   1    0.04    3.91
  -2  -9  -1   18.61    8.69
  -2  -9  -1   22.72    6.11
   2   9   1   32.26    8.09
   0   9  -2   -5.15    3.81
   0  -9   2    4.44    4.73
   0  -9   2    4.76    3.31
  -1   9  -2   -0.49    5.10
   1  -9   2    2.32    3.37
   1  -9   2   -0.81    3.83
   1  -9   2   -6.83    5.09
   4   8  -2    8.44    4.63
  -4  -8   2    8.73    5.45
  -4  -8   2   21.45    7.81
   3   8  -2   46.62    9.77
  -3  -8   2   33.78    5.81
  -3  -8   2   47.78   10.56
  -3  -8   2   36.12    9.88
   2   8  -2   -3.97    3.16
  -2  -8   2   -5.28    2.99
  -2  -8   2   -3.64    4.17
  -2  -8   2    4.59    3.28
   1   8  -2   12.44    5.01
  -1  -8   2    9.88    4.61
  -1  -8   2   23.09    7.47
   0   8  -2    0.73    2.70
   0  -8   2    2.59    1.98
   0  -8   2    1.13    3.58
   0  -8   2   -3.71    2.46
   0  -8   2    3.91    2.63
  -1   8  -2   12.66    5.89
   1  -8   2   24.18    7.77
   1  -8   2   15.53    5.38
   1  -8   2   23.70    6.37
   1  -8   2   19.86    4.84
  -2   8  -2   68.10    8.88
  -2   8  -2   47.08    9.04
   2  -8   2   66.39   11.20
   2  -8   2   50.43   10.12
  -3   8  -2    5.95    6.27
  -3   8  -2    7.01    4.32
   3  -8   2    8.95    4.57
   3  -8   2    6.58    4.83
   3  -8   2   16.59    5.86
  -4   8  -2   -2.79    4.84
   4  -8   2    0.09    3.70
   4  -8   2    6.16    4.55
   4  -8   2   -8.41    4.33
   5   7  -2   49.46   10.18
  -5  -7   2   34.53   10.40
  -5  -7   2   45.13   11.18
   4   7  -2   18.07    5.60
  -4  -7   2   29.58    8.89
  -4  -7   2   14.15    6.29
  -4  -7   2   11.66    4.08
   3   7  -2   20.69    5.46
  -3  -7   2   19.94    5.72
  -3  -7   2   11.15    5.80
  -3  -7   2   17.24    5.33
   2   7  -2   30.92    6.45
  -2  -7   2   47.97    9.64
  -2  -7   2   36.74    9.15
  -2  -7   2   40.18    6.37
  -1  -7   2   -3.51    2.10
  -1  -7   2    1.53    2.58
  -1  -7   2    3.25    3.08
   0   7  -2   80.68    9.84
   0  -7   2   61.12    5.59
   0  -7   2   70.95    5.78
   0  -7   2   64.02    9.78
   0  -7   2   86.20   13.66
  -1   7  -2  251.20   19.18
   1  -7   2  280.82   15.75
   1  -7   2  242.17   17.87
   1  -7   2  252.08   15.05
   1  -7   2  275.05   20.61
  -2   7  -2   98.29    8.11
  -2   7  -2  101.90   12.28
   2  -7   2   88.64    9.50
   2  -7   2   80.96   10.79
   2  -7   2   77.57   10.17
  -3   7  -2   10.09    3.90
  -3   7  -2   13.95    6.94
   3  -7   2   12.60    5.45
   3  -7   2   21.76    6.04
   3  -7   2   22.68    7.13
  -4   7  -2    0.61    5.28
   4  -7   2    2.77    3.57
   4  -7   2   -3.65    2.88
  -5   7  -2    4.54    5.95
   5  -7   2   10.72    4.96
   5  -7   2    8.09    4.55
   5  -7   2    1.79    3.73
   6  -7   2   10.05    8.34
   6  -7   2   16.67    5.75
   6   6  -2  111.71   12.67
  -6  -6   2  114.39   15.10
  -6  -6   2  105.29   17.84
   5   6  -2   28.86    7.91
  -5  -6   2   21.51    7.57
  -5  -6   2   17.62    6.91
   4   6  -2   17.26    4.80
  -4  -6   2   10.00    5.22
  -4  -6   2   10.42    4.62
  -4  -6   2   15.02    3.42
   3   6  -2    4.05    2.54
  -3  -6   2    9.44    2.71
  -3  -6   2   21.60    7.79
   2   6  -2   63.85    7.77
  -2  -6   2   62.77    6.05
  -2  -6   2   47.37    8.34
  -2  -6   2   62.01   10.71
   1   6  -2  573.86   28.03
  -1  -6   2  524.13   26.50
  -1  -6   2  560.00   25.27
   0   6  -2  119.92   10.94
   0  -6   2  106.78   11.44
   0  -6   2  134.25    9.79
   0  -6   2  103.44    9.40
   0  -6   2  110.33    7.59
   0  -6   2  105.85    7.04
  -1   6  -2   57.81    9.37
   1  -6   2   65.46    6.91
   1  -6   2   49.90    8.04
   1  -6   2   68.58    7.02
   1  -6   2   64.45   10.95
  -2   6  -2   25.12    6.51
  -2   6  -2   24.67    4.81
   2  -6   2   23.59    5.69
   2  -6   2   30.64    7.34
   2  -6   2   25.27    6.12
   2  -6   2   25.35    6.60
  -3   6  -2    9.14    4.40
  -3   6  -2    6.41    3.14
   3  -6   2   13.41    3.65
   3  -6   2    6.93    3.45
   3  -6   2    0.96    3.04
  -4   6  -2  114.45   17.48
   4  -6   2   78.38   13.55
   4  -6   2   91.67   10.06
  -5   6  -2   28.51    8.36
   5  -6   2   33.78    7.71
   5  -6   2   58.35   14.71
   5  -6   2   30.70    8.33
  -6   6  -2    5.87    4.40
   6  -6   2   -7.40    3.38
   6  -6   2   -3.68    3.57
   6  -6   2    1.47    4.40
  -7   6  -2    9.75    5.66
   7  -6   2   10.86    6.33
   7  -6   2    1.48    4.09
   7  -6   2   -1.53    4.34
   7   5  -2   17.92    7.39
  -7  -5   2    5.33    5.07
  -7  -5   2    7.01    6.38
   6   5  -2    8.20    4.79
  -6  -5   2    7.56    4.39
  -6  -5   2    9.34    5.27
   5   5  -2    6.25    3.81
  -5  -5   2    9.09    4.18
  -5  -5   2   11.16    5.24
   4   5  -2    6.41    3.39
  -4  -5   2    9.70    4.92
  -4  -5   2    5.52    3.95
   3   5  -2   70.83    7.85
  -3  -5   2   62.29    4.91
  -3  -5   2   70.94   11.40
   2   5  -2  150.03   11.46
  -2  -5   2  173.50   14.23
  -2  -5   2  157.03   12.22
  -2  -5   2  154.47    9.09
   1   5  -2   54.77    6.20
  -1  -5   2   37.22    6.15
  -1  -5   2   39.75    4.65
  -1  -5   2   33.71    7.09
   0   5  -2   16.73    4.54
   0   5  -2    9.95    3.12
   0  -5   2    4.88    3.00
   0  -5   2   11.51    2.58
   0  -5   2   12.09    4.70
   0  -5   2    4.15    3.41
   0  -5   2    9.25    3.19
   0  -5   2   13.04    2.52
  -1   5  -2  138.03   11.13
   1  -5   2  156.21   11.63
   1  -5   2  167.98   12.80
   1  -5   2  145.95    9.79
   1  -5   2  142.45   10.12
  -2   5  -2    9.63    3.76
  -2   5  -2   17.40    3.46
  -2   5  -2   14.67    3.40
   2  -5   2    6.13    3.14
   2  -5   2   11.95    3.74
   2  -5   2    8.05    3.51
   2  -5   2    8.87    3.45
  -3   5  -2  218.37   10.44
  -3   5  -2  204.02   14.10
  -3   5  -2  203.64   23.90
   3  -5   2  197.73   16.19
   3  -5   2  270.46   17.08
   3  -5   2  237.86   15.35
  -4   5  -2    3.71    3.12
  -4   5  -2    2.15    2.95
   4  -5   2   16.32    4.29
   4  -5   2   10.17    4.42
  -5   5  -2    0.08    3.84
  -5   5  -2   12.16    5.66
   5  -5   2    3.14    3.03
   5  -5   2    5.35    3.80
  -6   5  -2    3.44    3.56
   6  -5   2    1.92    2.53
   6  -5   2    0.56    3.10
  -7   5  -2    6.00    5.51
   7  -5   2    6.35    4.00
   7  -5   2   14.06    6.14
   8   4  -2    3.36    3.94
   8   4  -2    4.23    2.67
  -8  -4   2    4.04    5.06
  -8  -4   2   12.51    6.07
   7   4  -2   15.09    5.97
   7   4  -2   18.28    2.87
   7   4  -2   18.03    3.10
  -7  -4   2   23.48    6.61
  -7  -4   2   12.65    6.87
   6   4  -2   27.58    7.25
  -6  -4   2   33.00    7.10
  -6  -4   2   30.14    9.05
   5   4  -2   16.19    4.37
  -5  -4   2   11.99    4.86
  -5  -4   2    8.83    3.91
   4   4  -2  136.62   11.39
  -4  -4   2  140.91   12.66
  -4  -4   2  123.96   11.82
   3   4  -2   75.64   10.70
   3   4  -2   65.03    7.09
  -3  -4   2   45.32    8.25
  -3  -4   2   60.70    4.13
  -3  -4   2   64.71   10.33
   2   4  -2  123.98   10.28
   2   4  -2  111.85    8.86
  -2  -4   2  112.22    6.64
  -2  -4   2  116.07   10.05
  -2  -4   2  127.22   10.07
   1   4  -2   84.93    8.07
   1   4  -2   69.74    6.62
  -1  -4   2   80.53    7.64
  -1  -4   2   77.05    6.97
  -1  -4   2   88.06    6.18
   0   4  -2  157.42   10.57
   0   4  -2  157.54   11.07
   0  -4   2  188.49   10.75
   0  -4   2  165.75    8.49
   0  -4   2  171.20    9.16
   0  -4   2  164.93    9.68
   0  -4   2  171.41   12.02
   0  -4   2  172.18   10.82
  -1   4  -2  169.01   11.02
  -1   4  -2  150.32   10.78
   1  -4   2  181.34   10.07
   1  -4   2  160.27   10.27
   1  -4   2  156.38   10.36
   1  -4   2  157.60   11.27
  -2   4  -2   23.63    5.67
  -2   4  -2   20.88    4.12
   2  -4   2   19.70    5.08
   2  -4   2   25.06    4.76
   2  -4   2   20.54    4.44
  -3   4  -2   16.32    4.18
  -3   4  -2   13.74    4.07
   3  -4   2   26.41    5.47
   3  -4   2   16.09    4.39
   3  -4   2   12.42    3.64
   3  -4   2   14.12    3.45
  -4   4  -2   25.07    5.13
  -4   4  -2   23.83    6.10
   4  -4   2   27.24    5.30
   4  -4   2   27.53    6.67
  -5   4  -2    8.09    4.16
   5  -4   2   11.78    3.35
   5  -4   2    1.81    3.16
  -6   4  -2    1.15    3.10
   6  -4   2   -4.50    2.39
   6  -4   2    5.95    2.44
  -7   4  -2   33.70    8.47
  -7   4  -2   30.25    5.05
   7  -4   2   35.01    6.79
   7  -4   2   34.59    5.65
   7  -4   2   35.54    9.88
  -8   4  -2    2.59    4.54
  -8   4  -2   11.17    5.82
   8  -4   2   31.55    9.32
   8   3  -2   21.56    4.90
   8   3  -2   30.91    8.73
  -8  -3   2   20.32    7.37
  -8  -3   2   28.93    6.96
   7   3  -2    0.74    3.99
   7   3  -2    7.03    3.78
   7   3  -2    1.08    2.30
  -7  -3   2   -1.42    3.02
   6   3  -2   25.59    6.55
   6   3  -2   28.69    4.57
   6   3  -2   26.65    4.76
  -6  -3   2   35.64    8.88
  -6  -3   2   30.82    6.17
   5   3  -2  209.93   10.17
   5   3  -2  206.31   10.52
   5   3  -2  210.56   19.40
   5   3  -2  200.01   14.35
  -5  -3   2  196.28   15.49
  -5  -3   2  207.88   15.05
   4   3  -2    8.08    6.28
   4   3  -2    2.57    1.94
   4   3  -2    5.25    2.14
   4   3  -2    2.72    1.29
  -4  -3   2   -0.22    1.49
  -4  -3   2    3.14    1.63
   3   3  -2  395.63   20.04
   3   3  -2  373.08   19.41
  -3  -3   2  399.80   20.60
  -3  -3   2  389.96   20.79
   2   3  -2  331.60   16.32
   2   3  -2  318.43   16.91
  -2  -3   2  315.98   17.44
  -2  -3   2  335.55   17.41
  -2  -3   2  341.57   17.23
  -2  -3   2  318.03   12.57
   1   3  -2  586.01   25.23
   1   3  -2  648.59   26.78
  -1  -3   2  647.90   26.17
  -1  -3   2  633.86   23.74
   0   3  -2  794.50   31.93
   0  -3   2  794.56   29.05
   0  -3   2  848.00   30.54
   0  -3   2  832.91   33.02
   0  -3   2  812.56   31.25
  -1   3  -2  233.77   12.32
  -1   3  -2  242.39   12.80
   1  -3   2  229.37   11.93
   1  -3   2  240.19   12.96
   1  -3   2  239.16   11.84
  -2   3  -2    1.01    1.18
  -2   3  -2    0.83    1.01
  -2   3  -2    2.40    1.02
   2  -3   2    0.52    1.34
   2  -3   2    0.82    1.02
   2  -3   2   -0.60    1.10
  -3   3  -2  585.07   27.74
  -3   3  -2  545.30   24.04
   3  -3   2  584.11   25.95
   3  -3   2  569.26   24.09
   3  -3   2  608.25   27.04
  -4   3  -2   25.52    3.94
  -4   3  -2   23.73    6.25
  -4   3  -2   20.29    3.79
   4  -3   2   17.24    4.33
   4  -3   2   27.56    6.32
   4  -3   2   24.77    4.31
  -5   3  -2  158.78    9.03
  -5   3  -2  158.57   14.75
   5  -3   2  152.14   13.65
   5  -3   2  149.17    9.76
  -6   3  -2   61.44    6.00
  -6   3  -2   83.33   14.06
   6  -3   2   75.78   12.26
   6  -3   2   72.78    6.58
  -7   3  -2    0.47    3.61
   7  -3   2   11.15    3.68
   7  -3   2    9.85    2.97
   7  -3   2   11.49    5.73
  -8   3  -2   11.10    7.08
  -8   3  -2   14.09    4.39
   8  -3   2    4.88    5.00
   8  -3   2    9.86    3.01
   8   2  -2   34.47    6.61
   8   2  -2   19.29    4.79
  -8  -2   2   32.96    9.04
   7   2  -2   47.03    8.17
   7   2  -2   60.23    7.58
   7   2  -2   61.89    9.94
  -7  -2   2   37.15    7.37
  -7  -2   2   58.35    8.74
   6   2  -2    3.54    3.42
   6   2  -2   11.73    3.35
   6   2  -2    7.85    4.41
  -6  -2   2    6.10    3.92
  -6  -2   2    9.85    3.18
   5   2  -2   30.65    4.96
   5   2  -2   32.24    5.16
   5   2  -2   34.86    5.95
  -5  -2   2   35.58    5.90
  -5  -2   2   39.56    7.88
   4   2  -2  200.82   15.02
   4   2  -2  198.76   12.18
   4   2  -2  207.23   10.46
  -4  -2   2  192.96   13.52
  -4  -2   2  199.03   12.62
   3   2  -2  103.64    7.68
   3   2  -2  102.68    8.30
  -3  -2   2  105.34    8.23
  -3  -2   2  100.44    8.36
   2   2  -2   86.26    3.71
   2   2  -2   83.56    6.47
   2   2  -2   81.34    6.43
  -2  -2   2   72.33    6.35
  -2  -2   2   88.83    6.90
   1   2  -2   81.64    5.67
   1   2  -2   91.98    3.69
   1   2  -2   92.08    6.72
  -1  -2   2   70.34    5.83
  -1  -2   2   75.80    5.69
  -1  -2   2   67.72    4.06
  -1  -2   2   82.10    3.40
   0   2  -2 1319.09   49.58
   0   2  -2 1465.19   49.24
   0  -2   2 1428.14   47.58
   0  -2   2 1393.06   50.17
   0  -2   2 1471.58   48.57
   0  -2   2 1415.73   49.03
  -1   2  -2 3133.91  106.70
   1  -2   2 3159.52  104.76
   1  -2   2 3147.18  104.82
  -2   2  -2   80.93    6.68
  -2   2  -2   79.51    5.69
   2  -2   2   84.41    5.74
   2  -2   2   82.54    6.42
   2  -2   2   75.90    5.92
  -3   2  -2  257.78   12.79
  -3   2  -2  265.30   10.73
  -3   2  -2  242.38   14.95
   3  -2   2  259.39   12.37
   3  -2   2  263.62   14.77
   3  -2   2  269.28   14.79
  -4   2  -2  680.59   24.83
  -4   2  -2  605.96   30.51
   4  -2   2  665.81   29.71
   4  -2   2  586.74   50.08
   4  -2   2  634.65   25.54
  -5   2  -2   -0.74    1.79
  -5   2  -2    1.11    2.22
   5  -2   2   -0.40    1.05
   5  -2   2   -2.32    1.30
   5  -2   2    0.37    3.43
  -6   2  -2   23.09    4.89
   6  -2   2   22.56    4.72
   6  -2   2   19.52    5.25
   6  -2   2   24.99    4.41
  -7   2  -2   21.86    7.81
  -7   2  -2   11.52    4.26
   7  -2   2    7.88    3.97
   7  -2   2   12.32    3.98
   7  -2   2   20.75    3.91
  -8   2  -2   -1.20    3.43
  -8   2  -2    0.41    3.64
   8  -2   2    3.39    2.30
   8  -2   2   -0.96    3.71
   8  -2   2    0.11    3.47
  -9   2  -2   -3.72    3.97
   9  -2   2    3.56    5.34
   9   1  -2   22.57    5.26
   9   1  -2   10.84    5.52
   9   1  -2   17.35    5.05
  -9  -1   2    9.59    5.83
   8   1  -2    3.41    3.50
   8   1  -2   -2.18    3.61
  -8  -1   2    0.81    2.67
   7   1  -2   29.39    5.32
   7   1  -2   14.17    4.71
  -7  -1   2   23.66    7.21
   6   1  -2  407.15   21.02
   6   1  -2  366.62   18.28
  -6  -1   2  372.01   22.56
  -6  -1   2  375.64   18.49
   5   1  -2  136.58   24.42
   5   1  -2   84.88    7.65
   5   1  -2   87.57    6.87
  -5  -1   2   78.07    8.62
  -5  -1   2   75.00    6.68
   4   1  -2  567.89   28.90
   4   1  -2  600.31   24.42
   4   1  -2  630.09   25.36
  -4  -1   2  613.22   27.63
  -4  -1   2  579.89   24.86
   3   1  -2   80.93    5.78
   3   1  -2   88.70    8.09
   3   1  -2   81.56   12.69
  -3  -1   2   94.67    7.49
  -3  -1   2   93.48    6.47
   2   1  -2    0.94    0.69
   2   1  -2    1.31    0.78
  -2  -1   2    1.03    0.95
  -2  -1   2    0.99    0.86
  -2  -1   2    2.17    0.97
   1   1  -2  336.23   13.71
   1   1  -2  332.94   11.57
   1   1  -2  335.18   13.40
  -1  -1   2  296.93   14.21
  -1  -1   2  303.94   22.00
  -1  -1   2  335.19   11.82
   0   1  -2  278.25   10.94
   0   1  -2  278.09   10.55
   0  -1   2  287.07   11.02
   0  -1   2  288.08   10.43
   0  -1   2  258.19   11.55
  -1   1  -2  407.11   16.39
  -1   1  -2  379.81   16.21
  -1   1  -2  454.03   16.36
  -1   1  -2  367.93   21.78
   1  -1   2  415.87   15.76
   1  -1   2  426.15   16.24
  -2   1  -2  858.24   32.71
  -2   1  -2  880.07   31.82
  -2   1  -2  871.34   33.13
   2  -1   2  893.54   34.20
   2  -1   2  861.46   31.45
  -3   1  -2   28.29    3.03
  -3   1  -2   39.66    5.03
  -3   1  -2   38.58    4.35
   3  -1   2   36.07    4.28
   3  -1   2   35.95    4.40
   3  -1   2   35.89    3.56
  -4   1  -2   60.77    7.18
  -4   1  -2   61.57    6.26
  -4   1  -2   59.65    5.11
   4  -1   2   66.68    6.79
   4  -1   2   55.74    5.21
   4  -1   2   57.33    5.01
  -5   1  -2    4.15    2.51
  -5   1  -2    2.35    1.60
  -5   1  -2   -0.51    1.92
   5  -1   2    1.85    1.70
   5  -1   2    2.24    3.03
  -6   1  -2   47.01    5.77
   6  -1   2   37.89    7.85
   6  -1   2   39.94    4.70
   6  -1   2   40.79    5.93
  -7   1  -2   13.59    4.56
  -7   1  -2   19.76    6.78
   7  -1   2   10.32    3.87
   7  -1   2    9.64    3.00
   7  -1   2    7.04    4.23
  -8   1  -2   35.33    7.11
   8  -1   2   39.77    7.02
   8  -1   2   33.76    5.80
   8  -1   2   31.59    7.96
  -9   1  -2   -0.75    3.64
   9  -1   2    3.20    2.94
   9  -1   2    3.82    5.17
   9   0  -2    2.94    4.11
   9   0  -2    3.38    4.46
  -9   0   2   -2.60    3.22
   8   0  -2   22.81    6.43
  -8   0   2   20.58    6.92
   7   0  -2   63.04   10.18
   7   0  -2   68.30    5.69
  -7   0   2   72.68   12.05
   6   0  -2  191.58   14.44
   6   0  -2  201.89   10.62
  -6   0   2  221.94   15.49
   5   0  -2  171.08   14.99
   5   0  -2  161.84   12.10
   5   0  -2  188.16    9.45
  -5   0   2  183.77   12.93
   4   0  -2   89.42    7.73
   4   0  -2   99.67    9.71
   4   0  -2   98.20    5.85
  -4   0   2  100.71    6.00
  -4   0   2  103.93    8.48
   3   0  -2    3.50    2.35
   3   0  -2    4.22    1.79
   3   0  -2    6.26    1.36
  -3   0   2    6.29    2.33
  -3   0   2    8.11    1.69
  -3   0   2    9.46    3.24
   2   0  -2  952.32   31.93
   2   0  -2  976.72   34.08
  -2   0   2  930.93   34.13
  -2   0   2  909.49   32.14
  -2   0   2  914.09   35.59
  -2   0   2  955.59   34.68
   1   0  -2   99.78    4.36
   1   0  -2  101.75    5.74
   1   0  -2  102.54    5.00
  -1   0   2  102.27    4.44
  -1   0   2   96.20    5.03
   0   0  -2  207.82    7.28
   0   0  -2  198.25    8.09
   0   0  -2  197.52    7.69
   0   0   2  207.89    8.13
   0   0   2  206.77    7.35
  -1   0  -2  198.67    8.56
  -1   0  -2  196.92    8.25
  -1   0  -2  201.84    8.61
   1   0   2  198.57    8.12
   1   0   2  199.07    8.41
  -3   0  -2 1886.48   65.79
  -3   0  -2 1898.83   68.51
  -3   0  -2 1946.17   66.80
   3   0   2 1959.72   68.48
   3   0   2 1936.49   68.07
   3   0   2 1866.47   66.82
  -4   0  -2  350.35   16.84
  -4   0  -2  364.98   17.58
  -4   0  -2  377.79   19.80
   4   0   2  342.24   16.60
   4   0   2  368.72   19.55
   4   0   2  354.75   17.75
  -5   0  -2  108.89    8.81
  -5   0  -2  146.29   22.47
  -5   0  -2  126.56   11.48
   5   0   2  112.09   11.26
   5   0   2  136.12   12.94
   5   0   2  128.14    9.07
  -6   0  -2  181.48   12.70
  -6   0  -2  188.19   13.12
   6   0   2  170.41   11.72
   6   0   2  176.82   14.10
  -7   0  -2   38.03    7.70
   7   0   2   42.37    7.11
   7   0   2   39.56    8.45
   7   0   2   38.08    6.37
  -8   0  -2   51.07   10.27
   8   0   2   39.67    7.82
   8   0   2   38.59    6.56
   8   0   2   35.67    9.21
  -9   0  -2   59.02   21.96
   9   0   2   59.42   10.86
   9   0   2   58.91    7.65
   9  -1  -2    5.11    4.85
   9  -1  -2    7.10    5.01
  -9   1   2   -0.25    3.64
   8  -1  -2   45.65   10.06
  -8   1   2   25.10    7.03
   7  -1  -2  143.03   13.66
  -7   1   2  140.20   13.11
   6  -1  -2 1033.09   45.17
  -6   1   2 1024.77   48.71
  -6   1   2  997.93   43.35
   5  -1  -2  309.62   20.44
   5  -1  -2  318.70   19.03
  -5   1   2  307.09   17.87
  -5   1   2  358.43   21.80
   4  -1  -2 2167.53   79.30
   4  -1  -2 2210.68   81.33
  -4   1   2 2198.73   77.92
   3  -1  -2  630.88   27.52
   3  -1  -2  598.70   26.21
  -3   1   2  643.28   25.63
  -3   1   2  606.81   27.67
   2  -1  -2 6264.26  216.62
   1  -1  -2    4.31    1.25
   1  -1  -2    9.66    2.08
   1  -1  -2    8.33    1.72
   1  -1  -2    7.85    0.87
  -1   1   2   12.64    2.39
  -1   1   2    8.63    0.95
  -1   1   2    5.84    1.57
   0  -1  -2  531.99   17.96
   0  -1  -2  489.53   17.49
   0  -1  -2  476.28   18.31
   0  -1  -2  469.77   18.41
   0   1   2  537.92   17.74
   0   1   2  505.04   18.00
   0   1   2  557.22   18.83
  -1  -1  -2  381.44   13.65
  -1  -1  -2  363.58   14.16
  -1  -1  -2  372.22   14.62
   1   1   2  382.68   13.82
   1   1   2  360.71   13.39
  -2  -1  -2 1315.97   46.85
  -2  -1  -2 1281.34   47.10
  -2  -1  -2 1342.18   46.00
  -2  -1  -2 1328.56   45.90
   2   1   2 1320.31   47.38
   2   1   2 1400.27   47.49
   2   1   2 1324.50   45.47
  -3  -1  -2  728.58   29.18
  -3  -1  -2  748.74   28.08
  -3  -1  -2  738.80   29.45
   3   1   2  728.59   29.49
   3   1   2  760.56   30.61
   3   1   2  742.30   28.10
  -4  -1  -2   95.83    7.06
  -4  -1  -2   97.86    7.85
   4   1   2   83.79    7.35
   4   1   2  101.05    8.90
   4   1   2   99.74    7.19
  -5  -1  -2  266.86   14.48
  -5  -1  -2  267.45   15.81
   5   1   2  259.17   14.73
   5   1   2  260.74   15.16
   5   1   2  243.44   17.22
  -6  -1  -2  125.19   10.91
  -6  -1  -2  118.69    9.73
   6   1   2  113.35   10.26
   6   1   2  132.69   11.29
   6   1   2  119.66   10.63
  -7  -1  -2  234.99   15.48
  -7  -1  -2  218.70   16.83
   7   1   2  236.98   16.07
   7   1   2  253.69   19.33
  -8  -1  -2    3.08    2.71
   8   1   2    1.76    3.11
  -9  -1  -2   66.24   12.97
   9   1   2   71.39   12.60
   9   1   2   93.81   10.04
   9  -2  -2   14.99    7.92
   9  -2  -2   10.80    5.27
  -9   2   2   18.10    7.31
   8  -2  -2   38.90    9.38
   8  -2  -2   30.83    7.19
  -8   2   2   27.15    6.62
  -8   2   2   33.33   10.33
   7  -2  -2   20.68    6.14
  -7   2   2   21.68    6.14
  -7   2   2   17.03    6.18
   6  -2  -2 1126.48   48.84
  -6   2   2 1037.76   51.03
  -6   2   2 1083.27   45.41
   5  -2  -2  571.87   28.69
  -5   2   2  531.56   29.97
  -5   2   2  554.75   25.75
   4  -2  -2 2554.43   97.89
   4  -2  -2 2977.78  101.15
  -4   2   2 2830.87   95.83
  -4   2   2 2639.95  100.24
   3  -2  -2  180.65   11.77
   3  -2  -2  165.31   11.29
  -3   2   2  167.04   12.01
  -3   2   2  178.52   10.12
   2  -2  -2  114.34    5.28
   2  -2  -2   98.24    7.26
   2  -2  -2   91.77    6.85
  -2   2   2   99.03    4.76
  -2   2   2  102.96    6.50
  -2   2   2   95.56    7.29
  -2   2   2   91.91    7.48
   1  -2  -2 1310.04   44.91
   1  -2  -2 1294.18   46.19
   1  -2  -2 1311.47   45.74
   1  -2  -2 1269.77   45.79
  -1   2   2 1320.29   45.36
  -1   2   2 1287.24   46.15
  -1   2   2 1295.70   44.55
  -1   2   2 1314.17   46.36
  -1  -2  -2   51.87    4.38
  -1  -2  -2   55.28    3.94
  -1  -2  -2   58.91    4.12
  -1  -2  -2   57.51    4.99
  -1  -2  -2   58.16    3.10
   1   2   2   56.71    3.84
   1   2   2   90.51   15.70
   1   2   2   56.50    3.09
  -2  -2  -2  807.04   28.82
  -2  -2  -2  836.32   30.00
  -2  -2  -2  835.91   31.99
  -2  -2  -2  791.21   32.42
   2   2   2  816.49   32.50
   2   2   2  813.20   30.64
   2   2   2  847.28   28.32
  -3  -2  -2  282.18   14.98
  -3  -2  -2  267.27   14.53
  -3  -2  -2  270.94   12.44
   3   2   2  257.68   14.59
   3   2   2  269.30   11.58
   3   2   2  264.10   13.81
  -4  -2  -2    6.56    2.91
  -4  -2  -2   10.24    2.41
  -4  -2  -2    5.76    2.64
   4   2   2    7.83    3.23
   4   2   2    8.02    2.14
   4   2   2   12.57    3.81
  -5  -2  -2  207.42   11.78
  -5  -2  -2  189.24   13.22
  -5  -2  -2  192.27   14.06
   5   2   2  206.12   14.01
   5   2   2  192.79   15.30
   5   2   2  214.73   11.84
  -6  -2  -2   42.07    6.95
  -6  -2  -2   29.07    7.87
   6   2   2   29.70    5.96
   6   2   2   34.03    7.00
  -7  -2  -2   35.46    8.75
  -7  -2  -2   43.79    7.10
   7   2   2   52.17    8.31
  -8  -2  -2    4.40    3.49
   8   2   2   -0.71    3.70
  -9  -2  -2   12.90    5.27
   9   2   2   15.66    5.68
   8  -3  -2   44.42    9.94
   8  -3  -2   28.18   15.31
  -8   3   2   43.27   10.58
  -8   3   2   51.89    9.46
   7  -3  -2    0.01    3.33
   7  -3  -2    2.55    3.39
  -7   3   2    6.18    3.78
  -7   3   2   -0.62    2.80
   6  -3  -2  147.65   14.16
  -6   3   2  137.87   11.14
  -6   3   2  136.99   15.08
   5  -3  -2  123.12   11.91
  -5   3   2  134.11   13.44
  -5   3   2  117.34   11.65
   4  -3  -2    6.26    3.29
   4  -3  -2    9.58    3.50
   4  -3  -2    8.48    1.75
  -4   3   2   11.21    3.22
  -4   3   2    7.66    3.36
   3  -3  -2  207.04    9.71
   3  -3  -2  195.98   13.10
   3  -3  -2  194.52   12.82
  -3   3   2  195.88    9.12
  -3   3   2  188.34   13.57
  -3   3   2  203.82   11.22
   2  -3  -2  124.30    8.72
   2  -3  -2  122.62    9.02
   2  -3  -2  119.46    8.90
   2  -3  -2  124.88    7.48
  -2   3   2  143.09    8.22
  -2   3   2  122.46    9.40
  -2   3   2  141.32    7.26
   1  -3  -2 2867.75   98.50
   1  -3  -2 2906.95   97.76
   1  -3  -2 2870.69   97.27
   1  -3  -2 2790.00   97.34
  -1   3   2 2776.58   97.88
  -1   3   2 2929.79   97.33
  -1   3   2 3007.72   98.77
   0  -3  -2 6366.21  237.47
   0   3   2 6830.69  238.38
  -1  -3  -2    7.28    2.09
  -1  -3  -2    6.26    1.13
  -1  -3  -2    7.14    2.17
  -1  -3  -2    8.80    2.17
   1   3   2    5.84    1.59
   1   3   2    6.20    1.32
   1   3   2    4.18    1.85
  -2  -3  -2   21.07    4.37
  -2  -3  -2   34.76    4.14
  -2  -3  -2   25.93    2.20
  -2  -3  -2   35.38    3.43
  -2  -3  -2   37.24    4.88
   2   3   2   31.45    5.69
   2   3   2   32.25    2.13
   2   3   2   29.64    3.61
  -3  -3  -2   74.22    7.64
  -3  -3  -2   69.84    7.09
  -3  -3  -2   71.47    5.56
   3   3   2   71.66    4.05
   3   3   2   75.96    7.70
   3   3   2   79.66    6.69
  -4  -3  -2   95.91    9.03
  -4  -3  -2   89.64    6.58
  -4  -3  -2   88.63    8.81
   4   3   2   90.75   10.50
   4   3   2   65.09   13.15
   4   3   2   94.05    8.33
  -5  -3  -2   40.20    4.62
  -5  -3  -2   52.38    9.76
  -5  -3  -2   40.28    7.00
   5   3   2   43.44    5.17
   5   3   2   42.48    7.48
   5   3   2   32.23    5.66
   5   3   2   35.87    4.20
  -6  -3  -2   24.70    7.07
  -6  -3  -2   23.56    4.70
  -6  -3  -2   22.42    5.58
   6   3   2   27.93    5.06
   6   3   2   20.91    4.30
   6   3   2   29.77    6.94
  -7  -3  -2  212.47   17.61
  -7  -3  -2  203.08   15.58
  -7  -3  -2  193.11   12.72
   7   3   2  191.36   13.47
   7   3   2  178.27   15.90
   7   3   2  174.27   12.00
  -8  -3  -2    7.42    4.14
   8   3   2    4.00    5.44
   8   3   2   17.84    4.74
   8  -4  -2    3.38    4.55
   8  -4  -2    8.54    5.64
  -8   4   2   -0.47    5.31
  -8   4   2   -4.25    3.87
   7  -4  -2    3.55    5.05
   7  -4  -2    7.34    4.48
  -7   4   2    8.62    4.88
  -7   4   2    5.47    4.13
   6  -4  -2  105.81   11.83
   6  -4  -2  112.32   12.61
  -6   4   2   75.66   12.95
  -6   4   2   93.07    8.96
   5  -4  -2   48.06    9.02
   5  -4  -2   46.25    8.63
  -5   4   2   32.30    7.64
  -5   4   2   50.19    6.07
   4  -4  -2   72.04   11.60
   4  -4  -2   52.96    4.67
   4  -4  -2   39.80    6.89
  -4   4   2   40.58    8.30
  -4   4   2   43.81    5.40
  -4   4   2   32.92    6.11
   3  -4  -2   46.12    7.29
   3  -4  -2   51.20    4.96
   3  -4  -2   53.46    6.82
  -3   4   2   56.38    7.25
  -3   4   2   51.16    4.54
  -3   4   2   50.53    5.23
   2  -4  -2  128.62    9.81
   2  -4  -2  144.79    9.92
   2  -4  -2  133.37   10.65
   2  -4  -2  154.32    9.68
  -2   4   2  133.14    8.48
  -2   4   2  138.17    9.07
  -2   4   2  140.42   10.90
   1  -4  -2 3639.39  122.09
   1  -4  -2 3342.08  121.64
   1  -4  -2 3564.31  120.19
   1  -4  -2 3723.91  120.67
  -1   4   2 3572.03  120.84
  -1   4   2 3490.12  122.09
   0  -4  -2 2933.80   98.62
   0  -4  -2 2970.99   95.67
   0  -4  -2 2872.87   97.50
   0  -4  -2 2853.41  100.55
   0   4   2 2678.48   97.58
   0   4   2 2805.08   99.37
   0   4   2 2881.07   98.23
  -1  -4  -2   11.65    2.77
  -1  -4  -2   20.81    5.77
  -1  -4  -2   16.03    3.64
  -1  -4  -2   16.99    4.37
   1   4   2   18.57    3.75
   1   4   2    5.91    2.27
   1   4   2    9.41    1.94
  -2  -4  -2  522.08   21.41
  -2  -4  -2  504.59   25.40
  -2  -4  -2  546.54   24.51
  -2  -4  -2  500.39   23.44
   2   4   2  492.34   24.91
   2   4   2  497.48   22.25
  -3  -4  -2  130.29    8.33
  -3  -4  -2  132.82   11.56
  -3  -4  -2  132.17   10.78
   3   4   2  127.14    9.49
  -4  -4  -2  208.07   11.56
  -4  -4  -2  211.56   15.78
   4   4   2  209.35    9.31
   4   4   2  202.65    8.35
   4   4   2  213.81   13.73
  -5  -4  -2  474.51   21.13
  -5  -4  -2  477.90   26.92
  -5  -4  -2  450.59   26.51
   5   4   2  472.33   24.98
   5   4   2  461.40   19.15
  -6  -4  -2  102.47   12.09
  -6  -4  -2  123.97   12.79
  -6  -4  -2  128.72    9.02
   6   4   2  119.84   11.64
   6   4   2  112.49    7.11
   6   4   2  117.55    8.26
  -7  -4  -2    1.47    3.08
  -7  -4  -2   -2.27    2.43
   7   4   2    0.05    2.86
   7   4   2    3.75    2.84
   7   4   2   -1.72    2.18
   8   4   2   28.75    5.59
   8   4   2   20.53    6.52
   7  -5  -2    5.71    3.84
   7  -5  -2   16.17    6.62
  -7   5   2   12.22    7.08
  -7   5   2   13.57    4.62
   6  -5  -2   -1.75    2.24
   6  -5  -2    3.66    4.05
  -6   5   2    0.86    3.16
  -6   5   2    1.74    5.35
   5  -5  -2   27.02    7.14
   5  -5  -2   35.38    4.29
   5  -5  -2   20.75    7.48
  -5   5   2   24.68    4.35
  -5   5   2   20.14    5.82
  -5   5   2   31.23    6.27
   4  -5  -2   22.92    6.40
   4  -5  -2    5.85    4.54
   4  -5  -2   19.12    4.45
  -4   5   2   12.02    3.19
  -4   5   2   19.26    4.57
   3  -5  -2    9.12    3.87
   3  -5  -2    8.36    3.55
   3  -5  -2   24.23    5.23
  -3   5   2   15.41    3.31
  -3   5   2    9.65    3.65
   2  -5  -2   25.38    5.85
   2  -5  -2   17.07    3.86
   2  -5  -2   21.25    4.73
   2  -5  -2   11.44    3.44
  -2   5   2   14.68    3.77
  -2   5   2   32.09    5.58
  -2   5   2   18.34    5.12
   1  -5  -2    2.21    1.41
   1  -5  -2   -3.38    1.96
   1  -5  -2    0.14    1.90
   1  -5  -2   -0.57    1.47
  -1   5   2    2.34    1.81
  -1   5   2    0.36    1.86
   0  -5  -2  530.12   27.22
   0  -5  -2  553.73   24.66
   0  -5  -2  530.02   21.84
   0  -5  -2  556.62   25.23
   0   5   2  535.47   25.19
   0   5   2  642.53   42.18
  -1  -5  -2  354.98   13.90
  -1  -5  -2  355.32   18.61
  -1  -5  -2  377.83   27.90
  -1  -5  -2  369.49   21.31
  -1  -5  -2  356.26   18.82
   1   5   2  349.62   20.36
   1   5   2  378.91   18.69
  -2  -5  -2 1609.80   63.76
  -2  -5  -2 1643.06   64.44
  -2  -5  -2 1638.61   66.81
  -2  -5  -2 1675.18   60.99
   2   5   2 1743.32   62.85
   2   5   2 1985.53   97.82
  -3  -5  -2   31.86    4.94
  -3  -5  -2   31.96    6.86
  -3  -5  -2   35.90    7.89
   3   5   2   21.01    4.24
  -4  -5  -2  815.97   39.28
  -4  -5  -2  769.58   31.03
  -4  -5  -2  720.38   36.74
   4   5   2  744.62   35.63
  -5  -5  -2    0.20    2.60
  -5  -5  -2    0.74    2.71
  -5  -5  -2    0.13    2.24
   5   5   2    0.50    2.57
  -6  -5  -2   49.32    5.81
  -6  -5  -2   49.37   11.78
  -6  -5  -2   52.53    9.98
   6   5   2   60.79   10.05
  -7  -5  -2   50.66    9.78
  -7  -5  -2   46.18    6.63
   7   5   2   38.31    8.07
   7  -6  -2   13.01    5.88
   7  -6  -2   -0.30    4.35
  -7   6   2   -2.64    4.33
  -7   6   2   -2.40    6.53
   6  -6  -2   40.47    9.86
   6  -6  -2   40.24    9.94
  -6   6   2   27.51    8.07
  -6   6   2   48.45    7.75
   5  -6  -2   15.92    4.31
   5  -6  -2   15.59    5.35
  -5   6   2   23.27    5.38
  -5   6   2   23.68    5.15
   4  -6  -2   19.02    7.77
   4  -6  -2   18.32    4.89
   4  -6  -2   29.44    6.88
  -4   6   2    9.65    4.02
  -4   6   2   18.01    5.09
  -4   6   2   13.96    5.98
   3  -6  -2   24.31    5.52
   3  -6  -2   23.25    5.73
   3  -6  -2   20.54    5.62
  -3   6   2   18.30    5.58
  -3   6   2   23.49    5.33
  -3   6   2   31.33    5.93
   2  -6  -2   68.53    8.35
   2  -6  -2   61.50    7.52
   2  -6  -2   90.88    9.84
  -2   6   2   76.86    7.48
  -2   6   2   61.42    7.90
  -2   6   2   68.11   10.90
   1  -6  -2    5.09    2.93
   1  -6  -2    1.72    2.48
   1  -6  -2    5.52    2.17
  -1   6   2   -1.33    2.91
  -1   6   2    2.54    2.98
   0  -6  -2  429.12   22.43
   0  -6  -2  444.41   25.56
   0  -6  -2  436.35   18.83
   0   6   2  448.83   23.53
  -1  -6  -2  113.27    9.96
  -1  -6  -2  117.82    9.51
  -1  -6  -2  102.84    5.60
  -1  -6  -2  108.76   11.52
   1   6   2   95.17    9.27
  -2  -6  -2  950.93   40.85
  -2  -6  -2  932.95   37.39
  -2  -6  -2  885.15   43.28
   2   6   2  907.77   39.35
  -3  -6  -2  515.82   29.50
  -3  -6  -2  587.81   32.89
  -3  -6  -2  564.32   25.44
   3   6   2  635.63   28.89
  -4  -6  -2   55.06   10.70
  -4  -6  -2   28.54    6.81
   4   6   2   33.45    6.56
  -5  -6  -2  260.22   20.88
  -5  -6  -2  217.69   23.40
  -5  -6  -2  219.31   13.18
   5   6   2  252.20   17.18
  -6  -6  -2   52.74   11.83
  -6  -6  -2   63.88   13.36
   6   6   2   58.82   10.01
  -7  -6  -2   -3.64    8.42
  -7  -6  -2   13.97    6.93
  -7  -6  -2    2.90    4.59
   7   6   2    7.44    4.90
   6  -7  -2   -2.23    3.40
   6  -7  -2    5.49    5.14
   6  -7  -2   -4.16    3.34
  -6   7   2    0.86    5.27
  -6   7   2   -6.57    4.17
   5  -7  -2    9.67    5.79
   5  -7  -2    5.71    4.76
   5  -7  -2    4.11    3.26
  -5   7   2    7.43    3.86
  -5   7   2    5.17    5.00
  -5   7   2   -0.62    5.95
   4  -7  -2   56.06    9.55
   4  -7  -2   38.76   10.25
   4  -7  -2   78.46    9.32
  -4   7   2   57.51   11.75
  -4   7   2   59.63    7.26
   3  -7  -2   10.75    5.16
   3  -7  -2    5.93    4.03
   3  -7  -2    7.82    3.65
  -3   7   2   13.96    5.16
  -3   7   2    7.38    3.57
   2  -7  -2   55.26    8.60
   2  -7  -2   36.34    7.49
  -2   7   2   46.91    7.76
   1  -7  -2   31.39    6.61
   1  -7  -2   41.46    6.25
   1  -7  -2   44.15    8.40
  -1   7   2   38.44    8.57
   0  -7  -2  196.84   14.26
   0  -7  -2  173.00   10.02
   0  -7  -2  205.67   17.11
   0   7   2  179.78   14.83
  -1  -7  -2  212.33   18.45
  -1  -7  -2  237.12   15.86
  -1  -7  -2  243.08   10.28
  -1  -7  -2  267.81   11.49
   1   7   2  247.97   17.30
  -2  -7  -2   49.83   10.46
  -2  -7  -2   64.10    6.76
  -2  -7  -2   52.86    8.24
   2   7   2   56.11    9.04
  -3  -7  -2  145.94   13.77
  -3  -7  -2  151.63   15.83
  -3  -7  -2  136.10   10.83
   3   7   2  143.37   12.67
  -4  -7  -2   -0.06    2.58
  -4  -7  -2    3.82    3.81
  -4  -7  -2   -1.65    2.34
   4   7   2    3.51    2.77
  -5  -7  -2   68.18   13.23
  -5  -7  -2  101.67   17.54
  -5  -7  -2   95.00    8.12
   5   7   2   92.25   11.06
  -6  -7  -2   13.95    6.66
  -6  -7  -2    6.92    6.94
  -6  -7  -2   11.89    6.35
   6   7   2   16.23    5.69
   5  -8  -2   13.26    5.38
   5  -8  -2    5.17    5.29
  -5   8   2    2.43    4.65
   4  -8  -2   25.14    6.78
   4  -8  -2   27.31    7.90
   4  -8  -2   13.80    4.96
  -4   8   2   47.41   11.21
  -4   8   2   26.96    6.37
   3  -8  -2   22.57    6.77
   3  -8  -2   30.52    7.69
   3  -8  -2   28.00    8.80
  -3   8   2   31.69    6.95
  -3   8   2   34.67    9.85
   2  -8  -2    2.13    4.07
   2  -8  -2   10.90    4.86
   2  -8  -2    4.66    3.35
  -2   8   2    7.80    3.56
  -2   8   2    5.88    4.50
   1  -8  -2   76.08   10.90
   1  -8  -2   86.62   13.32
   1  -8  -2   79.80    7.49
   1  -8  -2   56.11   10.52
  -1   8   2   86.72   14.06
   0  -8  -2   41.71    9.25
   0  -8  -2   40.79    4.66
   0  -8  -2   55.55    6.96
   0  -8  -2   48.63    9.70
   0   8   2   39.30    7.99
  -1  -8  -2   20.15    5.90
  -1  -8  -2   25.62    7.79
   1   8   2   22.17    5.83
  -2  -8  -2    7.91    3.64
  -2  -8  -2    4.72    4.44
   2   8   2    6.01    4.47
  -3  -8  -2   53.81    8.18
  -3  -8  -2   45.65   10.84
  -3  -8  -2   47.33    9.93
   3   8   2   41.63    8.50
  -4  -8  -2   49.91   12.38
  -4  -8  -2   61.40    7.74
  -4  -8  -2   63.77   13.50
   4   8   2   66.09   11.50
   2  -9  -2    1.66    2.54
   2  -9  -2    7.69    4.13
   2  -9  -2   10.20    5.95
  -2   9   2   15.12    5.64
  -2   9   2    7.45    4.72
   1  -9  -2    2.63    3.05
   1  -9  -2    3.84    4.77
   1  -9  -2   -1.60    2.18
  -1   9   2   -3.84    3.86
   0  -9  -2   10.72    5.12
   0  -9  -2   16.84    5.71
   0  -9  -2   14.25    6.36
   0   9   2   28.73    8.08
  -1  -9  -2   29.26    9.47
  -1  -9  -2   11.80    5.86
   1   9   2   27.60    7.53
  -2  -9  -2    3.17    5.77
  -2  -9  -2    6.49    3.12
   2   9   2    7.10    3.84
   3   8  -3   33.24    8.45
  -3  -8   3   20.53    7.18
  -3  -8   3   13.91    8.75
   2   8  -3    5.60    3.35
  -2  -8   3    6.60    2.81
  -2  -8   3   -0.18    3.06
  -2  -8   3   -2.32    4.37
   1   8  -3   22.15    6.85
  -1  -8   3   28.79    7.14
  -1  -8   3   28.93    9.83
   0   8  -3   75.34   12.55
   0  -8   3   67.72    5.47
   0  -8   3   54.73   12.11
   0  -8   3   73.95    9.35
  -1   8  -3   27.67    8.05
   1  -8   3   23.51    6.34
   1  -8   3   20.95    7.35
   1  -8   3   23.30    5.33
   1  -8   3   29.11    7.36
  -2   8  -3   47.97    7.17
   2  -8   3   54.67   11.44
   2  -8   3   52.91    9.18
   2  -8   3   32.77    8.12
  -3   8  -3  172.46   18.85
   3  -8   3  161.57   16.63
   3  -8   3  155.58   14.67
   3  -8   3  147.10   16.27
  -4   8  -3   19.83    7.89
   4  -8   3   19.09    6.95
   5   7  -3   14.43    5.38
  -5  -7   3   20.79    7.38
  -5  -7   3   22.23    7.44
   4   7  -3    8.15    3.90
  -4  -7   3   16.56    6.89
  -4  -7   3    9.14    4.57
   3   7  -3   20.00    5.55
  -3  -7   3   28.82    4.69
  -3  -7   3   33.63    9.75
  -3  -7   3   12.32    5.55
   2   7  -3    4.16    3.09
  -2  -7   3   13.25    3.83
  -2  -7   3   11.91    6.61
  -2  -7   3   20.21    6.29
   1   7  -3   40.29    8.64
  -1  -7   3   45.30    7.16
  -1  -7   3   42.36    7.56
  -1  -7   3   49.17   10.83
   0   7  -3  245.59   17.81
   0  -7   3  213.46   18.75
   0  -7   3  204.75   14.84
   0  -7   3  204.80   11.32
   0  -7   3  217.66   10.87
  -1   7  -3  257.47   19.33
   1  -7   3  250.64   15.16
   1  -7   3  237.33   17.44
   1  -7   3  237.84   19.69
   1  -7   3  245.90   14.45
  -2   7  -3    4.70    3.91
  -2   7  -3    6.26    3.47
   2  -7   3   14.52    4.99
   2  -7   3    6.86    3.47
   2  -7   3    6.95    4.10
  -3   7  -3   66.23   12.46
   3  -7   3   65.89   13.22
   3  -7   3   82.35   13.92
   3  -7   3   76.41   12.01
  -4   7  -3   56.40   12.29
   4  -7   3   63.47   11.28
   4  -7   3   50.04   10.21
   4  -7   3   76.20   12.82
  -5   7  -3   11.40    6.16
   5  -7   3   13.99    6.80
   5  -7   3   23.41    8.62
   5  -7   3   15.59    5.92
   6   6  -3    3.29    4.41
  -6  -6   3    8.71    5.85
  -6  -6   3    0.13    2.99
   5   6  -3   39.55    8.33
  -5  -6   3   41.55    9.97
  -5  -6   3   34.98    8.63
   4   6  -3    2.33    2.57
  -4  -6   3    6.51    4.06
  -4  -6   3    2.65    2.51
   3   6  -3   47.02    8.64
  -3  -6   3   40.93    4.40
  -3  -6   3   57.41   11.13
  -3  -6   3   38.11    8.89
   2   6  -3  625.46   30.81
  -2  -6   3  631.72   26.20
  -2  -6   3  618.00   31.29
   1   6  -3  363.51   21.60
  -1  -6   3  353.18   20.44
  -1  -6   3  417.02   19.97
  -1  -6   3  426.64   25.78
   0   6  -3   78.89    9.03
   0  -6   3   77.15    6.39
   0  -6   3   82.52    5.92
   0  -6   3   70.78    7.94
   0  -6   3   73.38    6.98
  -1   6  -3  162.54   13.77
   1  -6   3  155.25   14.16
   1  -6   3  149.28   11.19
   1  -6   3  177.83   11.32
   1  -6   3  180.41   13.54
  -2   6  -3    5.84    4.05
   2  -6   3    6.09    2.59
   2  -6   3    0.30    2.11
   2  -6   3    4.11    3.76
  -3   6  -3   22.26    6.89
   3  -6   3   35.66    7.81
   3  -6   3   28.51    7.74
   3  -6   3   28.56    8.27
  -4   6  -3    7.50    4.68
   4  -6   3   15.77    6.07
   4  -6   3   20.21    5.85
  -5   6  -3   -3.16    3.42
   5  -6   3    3.38    3.37
   5  -6   3    3.67    3.21
  -6   6  -3    8.99    5.86
   6  -6   3    8.26    4.19
   6  -6   3    0.41    4.56
   7   5  -3   36.40    8.92
  -7  -5   3   26.18    7.78
  -7  -5   3   44.93   10.25
   6   5  -3    7.13    4.24
  -6  -5   3   11.81    5.55
  -6  -5   3    2.74    3.50
   5   5  -3   27.65    6.96
  -5  -5   3   22.34    7.29
  -5  -5   3   21.24    6.61
   4   5  -3  175.17   13.81
  -4  -5   3  145.53   14.21
  -4  -5   3  198.73   16.57
   3   5  -3  442.25   23.41
  -3  -5   3  423.75   26.11
  -3  -5   3  438.71   17.26
  -3  -5   3  457.09   25.34
   2   5  -3   13.89    3.26
  -2  -5   3   22.26    6.31
  -2  -5   3   14.67    3.77
   1   5  -3   24.98    5.68
  -1  -5   3   33.87    5.15
  -1  -5   3   23.18    4.67
   0   5  -3  164.86   12.16
   0  -5   3  175.28    9.89
   0  -5   3  162.46    8.73
   0  -5   3  177.38   10.77
   0  -5   3  157.40   12.03
   0  -5   3  158.94   13.21
  -1   5  -3    4.19    2.73
  -1   5  -3    2.23    1.88
   1  -5   3   -0.67    1.46
   1  -5   3   -1.35    1.25
   1  -5   3    2.48    1.99
   1  -5   3    0.79    1.97
  -2   5  -3   56.68    9.86
   2  -5   3   57.93    8.06
   2  -5   3   55.58    6.89
   2  -5   3   47.43    8.03
  -3   5  -3   47.01    8.64
  -3   5  -3   58.06    7.43
   3  -5   3   48.00    8.05
  -4   5  -3   25.17    6.31
  -4   5  -3   44.62    7.55
   4  -5   3   34.46    7.44
  -5   5  -3    9.76    4.55
  -5   5  -3    5.51    4.14
   5  -5   3    1.93    2.75
   5  -5   3    3.94    3.80
  -6   5  -3   14.19    7.02
   6  -5   3   13.28    4.09
  -7   5  -3    4.39    5.14
   7  -5   3   -1.67    3.52
   7  -5   3   11.26    5.61
   8   4  -3   10.09    5.52
  -8  -4   3   -0.01    3.18
  -8  -4   3   -5.62    4.19
   7   4  -3   -2.86    2.93
  -7  -4   3    2.69    3.61
  -7  -4   3   -0.22    3.00
   6   4  -3   16.59    4.87
  -6  -4   3   16.29    7.66
  -6  -4   3   27.52    7.69
   5   4  -3   99.10   10.60
  -5  -4   3  106.84   11.92
  -5  -4   3   98.11   22.97
   4   4  -3   99.02    9.72
  -4  -4   3  116.57   11.55
  -4  -4   3   84.24    9.91
   3   4  -3   69.99    7.44
   3   4  -3   78.04    8.38
  -3  -4   3   65.50    7.78
   2   4  -3   53.98    6.79
   2   4  -3   44.64    5.69
  -2  -4   3   57.43    4.19
  -2  -4   3   53.26    6.43
  -2  -4   3   41.59    7.86
  -2  -4   3   42.50    6.87
   1   4  -3   72.80    6.95
   1   4  -3  113.37   12.66
  -1  -4   3   87.97    4.80
  -1  -4   3   75.69    8.09
  -1  -4   3   70.94    8.53
  -1  -4   3   87.71    4.14
  -1  -4   3   97.15    7.79
  -1  -4   3   87.63    6.41
   0   4  -3   19.30    4.00
   0   4  -3   16.97    4.51
   0  -4   3   11.44    2.71
   0  -4   3   14.48    3.80
   0  -4   3   18.78    3.86
   0  -4   3   23.99    4.24
   0  -4   3   19.59    5.63
  -1   4  -3  322.66   17.12
  -1   4  -3  308.90   17.02
   1  -4   3  315.22   15.21
   1  -4   3  314.24   13.84
   1  -4   3  325.30   17.04
   1  -4   3  323.68   17.87
  -2   4  -3  656.05   29.88
  -2   4  -3  569.38   27.21
  -2   4  -3  654.01   23.13
   2  -4   3  630.33   28.69
   2  -4   3  685.61   28.21
   2  -4   3  627.46   27.72
  -3   4  -3   63.86    6.98
  -3   4  -3   56.38    8.77
   3  -4   3   67.27    7.45
   3  -4   3   63.98    6.80
   3  -4   3   60.00    7.50
  -4   4  -3   40.90    6.65
  -4   4  -3   47.62    8.77
   4  -4   3   34.77    5.57
   4  -4   3   42.33    8.56
  -5   4  -3    5.02    3.73
   5  -4   3    5.00    2.79
   5  -4   3    6.19    3.86
  -6   4  -3   42.84   10.65
   6  -4   3   40.26    6.93
   6  -4   3   51.96   10.69
  -7   4  -3   45.27   10.87
   7  -4   3   37.73    9.48
   7  -4   3   51.73    7.49
  -8   4  -3    3.95    5.73
   8  -4   3    5.63    5.12
   8  -4   3    2.86    3.37
   8   3  -3   25.14    7.27
   8   3  -3   32.22    5.48
  -8  -3   3   43.26    8.34
   7   3  -3   24.09    5.91
   7   3  -3   37.05    8.67
   7   3  -3   35.39    5.26
  -7  -3   3   30.41    9.03
  -7  -3   3   27.52   12.92
   6   3  -3   73.89    9.57
   6   3  -3   61.72    5.59
   6   3  -3   69.97    6.45
  -6  -3   3   66.79    8.71
   5   3  -3  109.89    6.56
   5   3  -3  125.93    7.49
   5   3  -3   97.96    9.97
   5   3  -3  106.82   10.58
  -5  -3   3  111.20   10.67
  -5  -3   3   92.76   10.68
   4   3  -3   33.55    6.21
   4   3  -3   42.66    7.71
   4   3  -3   41.43    3.57
   4   3  -3   34.30    4.18
  -4  -3   3   33.05    6.56
  -4  -3   3   54.77    8.55
   3   3  -3  160.71   11.39
  -3  -3   3  175.20   12.48
  -3  -3   3  181.94   12.63
   2   3  -3 1608.13   59.30
   2   3  -3 1636.42   58.71
  -2  -3   3 1668.75   60.78
  -2  -3   3 1513.43   53.12
  -2  -3   3 1602.16   59.55
   1   3  -3 2472.43   87.20
   1   3  -3 2486.28   86.16
  -1  -3   3 2506.98   83.66
  -1  -3   3 2529.16   87.09
  -1  -3   3 2438.32   88.11
  -1  -3   3 2551.64   81.45
  -1  -3   3 2492.22   86.44
   0   3  -3   17.71    3.21
   0   3  -3   16.50    3.40
   0  -3   3   11.63    3.07
   0  -3   3   14.98    3.21
   0  -3   3   20.61    2.27
   0  -3   3   24.95    3.10
  -1   3  -3 1693.69   61.37
  -1   3  -3 1691.15   61.42
   1  -3   3 1731.83   57.68
   1  -3   3 1781.55   60.28
   1  -3   3 1843.06   61.17
   1  -3   3 1566.14   61.45
  -2   3  -3   37.90    4.70
  -2   3  -3   44.20    5.38
   2  -3   3   41.69    4.94
   2  -3   3   55.05    5.42
   2  -3   3   45.13    5.10
  -3   3  -3    0.04    1.24
  -3   3  -3    2.22    1.72
   3  -3   3    4.78    2.39
   3  -3   3    1.31    2.13
   3  -3   3    3.01    1.52
  -4   3  -3  472.34   22.24
  -4   3  -3  502.36   26.39
   4  -3   3  473.72   24.52
   4  -3   3  466.69   21.46
   4  -3   3  448.00   23.29
  -5   3  -3  239.58   18.60
   5  -3   3  256.48   14.10
  -6   3  -3  101.27   12.33
  -6   3  -3   93.55    6.89
   6  -3   3  104.18   11.96
   6  -3   3   94.81    8.02
  -7   3  -3    8.29    3.57
  -7   3  -3   10.82    5.08
   7  -3   3    9.69    5.11
   7  -3   3    6.35    3.06
   7  -3   3   18.26    5.10
  -8   3  -3    4.85    5.70
  -8   3  -3   11.07    4.54
   8  -3   3   14.82    6.93
   8  -3   3   -3.15    2.69
   8  -3   3    1.19    5.66
   8   2  -3   41.64    7.58
  -8  -2   3   33.51    8.35
   7   2  -3   -1.06    3.41
   7   2  -3    2.71    5.05
   7   2  -3   -0.46    2.05
  -7  -2   3    1.85    2.44
  -7  -2   3   -0.79    3.22
   6   2  -3   -0.42    1.72
   6   2  -3   -4.38    2.77
   6   2  -3    2.20    3.03
  -6  -2   3   -3.19    2.02
  -6  -2   3    3.45    2.44
   5   2  -3    2.06    2.35
   5   2  -3   -3.17    1.15
  -5  -2   3   -1.65    1.33
  -5  -2   3   -0.76    1.65
   4   2  -3  320.57   19.81
   4   2  -3  302.75   17.61
   4   2  -3  311.14   13.53
   4   2  -3  284.06   15.49
  -4  -2   3  295.15   17.80
  -4  -2   3  258.52   15.72
   3   2  -3  776.33   33.00
   3   2  -3  786.85   31.80
   3   2  -3  813.24   28.25
  -3  -2   3  813.37   36.22
  -3  -2   3  776.24   32.61
   2   2  -3 1464.49   54.08
   2   2  -3 1464.30   49.46
   2   2  -3 1534.34   53.97
  -2  -2   3 1536.21   54.73
  -2  -2   3 1463.13   54.81
  -2  -2   3 1514.23   50.37
   1   2  -3 1252.18   46.31
   1   2  -3 1384.48   43.48
   1   2  -3 1342.58   46.96
  -1  -2   3 1276.12   46.93
  -1  -2   3 1205.11   46.48
  -1  -2   3 1344.42   43.18
  -1  -2   3 1282.47   47.41
   0   2  -3   54.85    4.35
   0  -2   3   55.65    3.56
   0  -2   3   50.81    4.71
   0  -2   3   61.12    4.54
   0  -2   3   54.30    4.01
  -1   2  -3   46.17    4.23
  -1   2  -3   54.31    4.72
  -1   2  -3   50.99    4.44
   1  -2   3   53.90   10.00
   1  -2   3   45.16    4.40
   1  -2   3   48.23    4.02
  -2   2  -3  408.20   17.90
  -2   2  -3  397.07   18.80
  -2   2  -3  439.09   19.22
   2  -2   3  394.55   18.30
   2  -2   3  413.38   17.82
   2  -2   3  399.07   17.71
  -3   2  -3 1628.37   57.04
  -3   2  -3 1560.50   59.39
  -3   2  -3 1560.09   58.77
   3  -2   3 1556.97   58.28
   3  -2   3 1589.98   56.28
   3  -2   3 1588.84   57.91
  -4   2  -3   50.65    3.94
  -4   2  -3   52.83    6.37
  -4   2  -3   56.01    7.27
   4  -2   3   52.27    6.43
   4  -2   3   51.34    7.90
   4  -2   3   51.32    5.03
  -5   2  -3    3.50    2.72
  -5   2  -3    7.72    2.78
   5  -2   3    0.69    3.55
   5  -2   3    8.05    2.36
  -6   2  -3   39.49    8.17
  -6   2  -3   56.58    5.85
   6  -2   3   53.93    9.60
   6  -2   3   54.04    5.79
   6  -2   3   53.65    7.64
  -7   2  -3    5.52    3.20
  -7   2  -3    2.55    3.75
   7  -2   3    5.84    2.60
   7  -2   3   10.47    4.24
   7  -2   3    4.96    4.06
  -8   2  -3    1.12    4.01
  -8   2  -3   -3.15    3.31
   8  -2   3    4.54    2.49
   8  -2   3   -2.38    3.10
   8  -2   3    0.57    4.96
  -9   2  -3   -4.61    4.25
  -9   2  -3    7.31    4.41
   9  -2   3    3.74    4.81
   9  -2   3    2.58    3.08
   9   1  -3    4.73    4.62
   9   1  -3    5.57    4.44
  -9  -1   3    5.87    3.52
   8   1  -3    5.11    3.60
   8   1  -3   -1.42    3.13
   8   1  -3   -4.08    2.73
  -8  -1   3   -0.96    2.71
   7   1  -3    4.16    2.84
   7   1  -3    1.48    2.29
   7   1  -3    2.24    2.61
  -7  -1   3    1.86    3.62
   6   1  -3   70.42    7.51
   6   1  -3   69.59    6.39
  -6  -1   3   69.94    6.65
  -6  -1   3   52.71    9.46
   5   1  -3  203.23   12.49
   5   1  -3  194.72   11.31
  -5  -1   3  191.43   14.28
  -5  -1   3  213.22   11.99
   4   1  -3  145.82    9.52
   4   1  -3  163.59   13.22
   4   1  -3  168.10    9.51
  -4  -1   3  164.93   11.90
  -4  -1   3  178.92   10.29
   3   1  -3  367.79   19.10
   3   1  -3  356.79   15.40
   3   1  -3  332.00   14.90
  -3  -1   3  322.22   17.34
  -3  -1   3  342.63   15.90
  -3  -1   3  368.00   16.90
   2   1  -3  332.64   14.42
   2   1  -3  335.39   14.04
  -2  -1   3  334.04   14.87
  -2  -1   3  358.46   14.19
  -2  -1   3  336.88   16.15
   1   1  -3  646.93   24.99
   1   1  -3  647.34   24.72
   1   1  -3  654.51   23.07
  -1  -1   3  703.90   25.63
  -1  -1   3  705.19   23.43
  -1  -1   3  654.97   24.96
   0   1  -3  361.16   13.92
   0   1  -3  358.91   14.09
   0   1  -3  384.83   15.10
   0  -1   3  387.91   14.37
   0  -1   3  336.80   14.79
   0  -1   3  382.16   13.82
   0  -1   3  373.95   14.17
  -1   1  -3 1174.09   39.48
  -1   1  -3 1129.85   39.90
  -1   1  -3 1064.25   39.67
  -1   1  -3 1149.35   39.99
   1  -1   3 1133.40   39.46
   1  -1   3 1110.12   38.74
  -2   1  -3    1.63    1.29
  -2   1  -3    2.17    1.14
  -2   1  -3    4.71    1.98
  -2   1  -3    2.72    2.69
   2  -1   3    6.38    3.57
   2  -1   3    4.86    1.71
   2  -1   3    3.93    1.39
  -3   1  -3  118.20    8.79
  -3   1  -3  106.14    5.73
  -3   1  -3  109.43    8.07
   3  -1   3  102.21    6.97
   3  -1   3   86.95    7.41
   3  -1   3  111.99    7.97
  -4   1  -3  529.56   20.82
  -4   1  -3  463.78   27.26
  -4   1  -3  500.13   25.29
   4  -1   3  542.16   22.16
   4  -1   3  483.18   24.03
   4  -1   3  532.10   24.21
  -5   1  -3    4.60    2.64
  -5   1  -3   10.99    3.21
   5  -1   3   12.68    3.17
   5  -1   3    4.43    2.82
   5  -1   3   10.57    2.65
   5  -1   3   10.29    3.46
  -6   1  -3   64.37    9.72
  -6   1  -3   73.77    7.03
   6  -1   3   70.67    6.83
   6  -1   3   62.90    7.45
  -7   1  -3   10.19    4.92
  -7   1  -3    3.75    2.78
   7  -1   3    8.59    2.84
   7  -1   3    4.92    3.80
   7  -1   3    9.82    4.73
  -8   1  -3    6.53    5.73
  -8   1  -3    1.15    3.23
   8  -1   3    5.80    2.92
   8  -1   3    4.18    5.30
   8  -1   3    2.75    4.71
  -9   1  -3    8.86    4.23
   9  -1   3    8.35    3.51
   9  -1   3    9.72    6.63
   9   0  -3   -1.46    4.00
   9   0  -3    1.92    3.98
  -9   0   3    0.70    3.26
   8   0  -3   -1.69    2.78
   8   0  -3    5.07    3.64
  -8   0   3    3.37    3.94
   7   0  -3   -2.53    2.50
   7   0  -3   -2.77    2.18
  -7   0   3   -3.51    2.25
   6   0  -3   26.62    5.97
   6   0  -3   15.14    4.33
  -6   0   3   21.35    5.59
   5   0  -3    9.34    2.17
   5   0  -3   20.05    7.51
   5   0  -3    7.60    3.12
  -5   0   3    3.55    2.08
   4   0  -3  270.51   11.37
   4   0  -3  245.81   14.26
   4   0  -3  260.12   17.10
  -4   0   3  263.43   12.37
  -4   0   3  322.83   31.51
   3   0  -3   60.92    3.75
   3   0  -3   55.88    5.12
  -3   0   3   51.75    5.41
  -3   0   3   61.27    4.03
  -3   0   3   60.38    5.53
   2   0  -3 3024.78  104.25
   2   0  -3 3219.35  108.75
   2   0  -3 3263.97  104.70
   2   0  -3 3318.73  106.46
  -2   0   3 3267.15  104.75
  -2   0   3 3247.79  107.00
  -2   0   3 3048.65  107.60
   1   0  -3    6.80    1.77
   1   0  -3    3.70    0.89
   1   0  -3    4.83    1.36
  -1   0   3    5.42    1.11
  -1   0   3    7.42    1.56
  -1   0   3    6.83    4.24
   0   0  -3  223.58    7.99
   0   0  -3  203.96    9.12
   0   0  -3  224.13    8.71
   0   0  -3  212.33    8.69
   0   0   3  214.26    8.58
   0   0   3  216.08    9.19
   0   0   3  206.37    8.91
  -1   0  -3 1112.00   40.03
  -1   0  -3 1223.43   39.24
   1   0   3 1158.59   39.87
   1   0   3 1160.38   38.85
  -2   0  -3   23.64    2.86
  -2   0  -3   18.55    2.10
  -2   0  -3   14.14    2.47
  -2   0  -3   16.02    2.61
   2   0   3   13.55    5.24
   2   0   3   22.62    2.67
  -3   0  -3  726.37   29.88
  -3   0  -3  719.09   27.53
  -3   0  -3  753.57   29.16
   3   0   3  739.45   28.93
   3   0   3  723.93   28.53
   3   0   3  720.01   29.51
  -4   0  -3 2185.27   76.60
  -4   0  -3 2107.79   78.42
  -4   0  -3 2145.91   75.06
   4   0   3 2163.45   75.89
   4   0   3 2108.94   76.36
   4   0   3 2196.62   78.30
  -5   0  -3    8.88    3.06
  -5   0  -3    7.13    3.34
  -5   0  -3   13.90    3.92
   5   0   3   -2.36    6.78
   5   0   3    7.97    2.96
   5   0   3   15.81    4.10
  -6   0  -3   17.65    4.29
  -6   0  -3   27.35    5.82
  -6   0  -3   22.34    6.38
   6   0   3   29.13    6.07
   6   0   3   33.16    5.55
  -7   0  -3   79.55    8.71
  -7   0  -3   73.42    8.82
   7   0   3   93.47   15.64
   7   0   3  100.65   11.39
   7   0   3   93.93    8.69
  -8   0  -3   10.21    4.36
   8   0   3    7.80    3.90
   8   0   3    5.61    3.09
   8   0   3   12.21    6.20
  -9   0  -3   17.84    6.27
   9   0   3   -1.80    4.40
   9   0   3   -1.97    3.36
   9  -1  -3   -0.68    3.18
   9  -1  -3   -2.05    4.09
  -9   1   3    3.03    3.99
   8  -1  -3    7.51    4.31
   8  -1  -3   25.94    7.61
  -8   1   3   10.28    5.03
   7  -1  -3   19.98    5.42
   7  -1  -3   31.64    7.69
  -7   1   3   17.00    4.97
   6  -1  -3   77.18    9.21
  -6   1   3   62.26   11.06
   5  -1  -3  152.29   12.24
   5  -1  -3  289.32   45.66
  -5   1   3  175.19   12.53
   4  -1  -3    3.24    2.56
   4  -1  -3    5.34    2.86
  -4   1   3    9.60    3.16
   3  -1  -3  305.09   15.58
   3  -1  -3  305.32   16.82
   3  -1  -3  313.71   14.49
  -3   1   3  305.80   16.96
  -3   1   3  300.60   15.84
  -3   1   3  302.90   15.30
   2  -1  -3  497.05   19.47
   2  -1  -3  474.15   21.07
   2  -1  -3  458.02   20.03
  -2   1   3  490.41   20.68
  -2   1   3  478.16   20.29
  -2   1   3  522.48   21.70
   1  -1  -3   44.56    3.64
   1  -1  -3   50.68    3.59
   1  -1  -3   41.05    3.45
  -1   1   3   48.83    3.97
  -1   1   3   45.40    3.83
  -1   1   3   50.20    2.81
  -1   1   3   45.50    3.71
   0  -1  -3 1030.00   34.56
   0  -1  -3 1095.14   36.02
   0  -1  -3 1042.34   35.44
   0   1   3  984.90   35.49
   0   1   3 1075.74   36.25
   0   1   3 1029.16   34.81
  -1  -1  -3  576.25   22.05
  -1  -1  -3  592.15   22.19
  -1  -1  -3  614.80   22.79
   1   1   3  606.03   21.25
   1   1   3  598.25   20.59
  -2  -1  -3 2329.11   77.28
  -2  -1  -3 2373.48   77.51
  -2  -1  -3 2175.12   78.16
  -2  -1  -3 2265.89   77.72
   2   1   3 2317.54   77.77
   2   1   3 2302.28   78.99
   2   1   3 2292.73   76.63
  -3  -1  -3    2.08    1.23
  -3  -1  -3   -0.40    1.16
  -3  -1  -3    1.15    1.28
   3   1   3    0.38    0.88
   3   1   3    1.40    1.18
   3   1   3    1.45    1.27
  -4  -1  -3  892.71   34.82
  -4  -1  -3  917.67   35.81
   4   1   3  884.35   37.24
   4   1   3  896.14   36.06
   4   1   3  847.49   34.30
  -5  -1  -3  362.25   19.62
  -5  -1  -3  365.35   20.65
   5   1   3  390.81   19.18
   5   1   3  379.59   19.84
  -6  -1  -3   -1.42    1.75
  -6  -1  -3   -0.69    1.61
   6   1   3    5.46    3.24
   6   1   3    0.55    3.29
  -7  -1  -3  118.52   10.77
  -7  -1  -3  113.00   11.27
   7   1   3  101.54   11.66
   7   1   3  108.23   26.41
  -8  -1  -3    6.83    4.48
   8   1   3    4.31    3.44
  -9  -1  -3    1.45    3.46
   9   1   3    8.70    5.46
   9   1   3    5.44    4.05
   8  -2  -3   49.27   10.45
   8  -2  -3   35.07    7.96
  -8   2   3   42.30   10.73
  -8   2   3   44.25    8.88
   7  -2  -3   69.87   11.00
   7  -2  -3   43.77    9.23
  -7   2   3   37.72    8.79
   6  -2  -3  192.42   15.74
   6  -2  -3  216.15   14.75
  -6   2   3  214.44   18.68
  -6   2   3  189.22   14.33
   5  -2  -3   87.14    8.42
   5  -2  -3  100.11   10.02
  -5   2   3   93.56    8.75
  -5   2   3   79.60   10.11
   4  -2  -3  609.89   27.47
   4  -2  -3  621.46   29.03
   4  -2  -3  579.49   52.28
  -4   2   3  658.67   27.77
  -4   2   3  630.75   30.99
   3  -2  -3  345.66   17.04
   3  -2  -3  356.91   18.05
   3  -2  -3  333.51   18.07
  -3   2   3  350.92   18.38
  -3   2   3  345.34   19.05
  -3   2   3  352.88   16.89
   2  -2  -3  527.64   18.41
   2  -2  -3  511.03   22.19
   2  -2  -3  523.61   22.41
  -2   2   3  516.37   23.02
  -2   2   3  505.43   22.54
  -2   2   3  524.22   18.16
  -2   2   3  510.63   21.39
   1  -2  -3  819.26   31.13
   1  -2  -3  875.17   32.67
   1  -2  -3  857.23   32.30
   1  -2  -3  903.22   32.36
  -1   2   3  966.91   33.23
  -1   2   3  838.54   31.10
  -1   2   3  919.82   32.75
  -1   2   3  869.34   33.97
   0  -2  -3 2000.21   66.31
   0  -2  -3 1891.68   64.36
   0  -2  -3 1925.32   64.20
   0  -2  -3 1795.73   65.43
   0   2   3 2023.52   66.25
   0   2   3 1885.12   64.78
   0   2   3 1979.66   73.87
  -1  -2  -3  375.12   17.42
  -1  -2  -3  416.01   15.69
  -1  -2  -3  390.40   16.15
   1   2   3  399.07   14.88
   1   2   3  413.58   16.16
  -2  -2  -3  117.04    6.88
  -2  -2  -3  108.84    5.95
   2   2   3  103.74    5.42
   2   2   3   88.30    7.28
   2   2   3  122.94    6.79
  -3  -2  -3    1.73    1.32
  -3  -2  -3    5.28    2.16
  -3  -2  -3    9.82    2.55
  -3  -2  -3    3.44    1.34
   3   2   3    5.69    2.55
   3   2   3    5.05    2.11
   3   2   3    4.19    1.65
  -4  -2  -3   47.17    5.74
  -4  -2  -3   37.59    4.40
  -4  -2  -3   43.54    7.85
   4   2   3   40.64    7.06
   4   2   3   43.74    7.49
  -5  -2  -3  352.08   19.19
  -5  -2  -3  355.25   17.66
  -5  -2  -3  358.31   20.03
   5   2   3  357.39   21.31
   5   2   3  315.51   21.32
   5   2   3  352.78   17.09
  -6  -2  -3   52.85    6.42
  -6  -2  -3   65.83    8.12
   6   2   3   41.57    7.22
   6   2   3   65.70    7.02
  -7  -2  -3   44.53    7.51
  -7  -2  -3   43.01    9.65
   7   2   3   54.18    9.19
  -8  -2  -3   28.17    6.83
  -8  -2  -3   35.22    8.45
   8   2   3   30.31    7.40
  -9  -2  -3   17.69    5.56
   9   2   3    7.16    5.21
   8  -3  -3  144.18   16.20
   8  -3  -3  153.78   15.25
  -8   3   3  179.72   20.29
  -8   3   3  177.56   15.17
   7  -3  -3  223.75   18.81
   7  -3  -3  220.01   17.25
  -7   3   3  215.89   20.79
  -7   3   3  209.63   16.06
   6  -3  -3 1128.84   49.64
   6  -3  -3 1198.36   52.27
  -6   3   3 1151.10   47.83
  -6   3   3 1136.36   54.88
   5  -3  -3  443.34   24.45
   5  -3  -3  481.66   26.29
  -5   3   3  494.87   28.68
  -5   3   3  450.45   23.09
   4  -3  -3   10.24    3.65
   4  -3  -3    7.49    3.50
   4  -3  -3    5.60    3.03
  -4   3   3    5.66    2.82
  -4   3   3    5.25    2.48
   3  -3  -3 1192.69   47.51
   3  -3  -3 1140.91   55.55
   3  -3  -3 1186.19   47.69
   3  -3  -3 1229.99   41.89
  -3   3   3 1221.17   41.30
  -3   3   3 1280.08   49.87
  -3   3   3 1228.01   45.59
   2  -3  -3  293.27   12.65
   2  -3  -3  269.68   14.62
   2  -3  -3  276.51   14.57
   2  -3  -3  285.65   14.98
  -2   3   3  282.08   12.05
  -2   3   3  276.81   13.71
  -2   3   3  229.35   14.35
  -2   3   3  260.76   15.11
   1  -3  -3  558.72   23.77
   1  -3  -3  578.25   23.92
   1  -3  -3  595.95   23.83
   1  -3  -3  567.66   24.69
  -1   3   3  657.74   25.29
  -1   3   3  630.93   25.14
   0  -3  -3    1.02    0.81
   0  -3  -3    0.49    0.76
   0  -3  -3   -0.13    0.78
   0  -3  -3    0.15    0.86
   0   3   3    1.15    0.91
   0   3   3    2.03    1.17
   0   3   3    0.86    1.01
  -1  -3  -3  450.88   17.93
  -1  -3  -3  411.22   15.58
  -1  -3  -3  416.78   18.55
  -1  -3  -3  425.19   17.49
  -1  -3  -3  405.25   19.79
   1   3   3  398.82   17.12
   1   3   3  422.36   16.15
   1   3   3  399.81   19.55
  -2  -3  -3   -0.81    0.77
  -2  -3  -3   -1.55    1.17
  -2  -3  -3   -1.49    1.02
  -2  -3  -3    0.06    0.47
  -2  -3  -3   -0.06    1.07
   2   3   3   -2.48    1.49
   2   3   3    0.20    0.54
   2   3   3   -1.22    0.63
  -3  -3  -3   58.56    6.26
  -3  -3  -3   42.98    4.48
  -3  -3  -3   54.23    6.45
  -3  -3  -3   47.26    4.00
   3   3   3   46.89    4.99
   3   3   3   50.73    7.72
   3   3   3   45.87    3.39
  -4  -3  -3  155.18   12.26
  -4  -3  -3  159.40   12.58
  -4  -3  -3  195.42   10.83
   4   3   3  190.42   15.74
   4   3   3  186.58    9.04
   4   3   3  183.03   11.93
  -5  -3  -3  139.35    9.20
  -5  -3  -3  115.40   10.82
  -5  -3  -3  134.40   11.79
   5   3   3  116.92    7.79
   5   3   3  120.73   12.52
   5   3   3  125.94   10.58
   5   3   3  106.91   11.14
  -6  -3  -3   24.13    5.87
  -6  -3  -3   16.44    4.18
  -6  -3  -3   22.59    6.74
   6   3   3   12.79    4.95
   6   3   3   21.85    5.32
  -7  -3  -3   44.37    7.67
  -7  -3  -3   30.15    6.58
   7   3   3   41.81    8.65
   7   3   3   52.88    7.50
   7   3   3   40.10    7.25
  -8  -3  -3   12.21    4.72
  -8  -3  -3   10.42    5.60
   8   3   3   11.94    5.44
   8  -4  -3   26.23    7.62
   8  -4  -3   35.00    9.75
  -8   4   3   27.63    7.88
  -8   4   3   34.99   11.41
   7  -4  -3  134.93   14.92
   7  -4  -3  113.51   12.59
  -7   4   3  102.71   10.81
   6  -4  -3   27.19    6.90
   6  -4  -3   41.83    9.26
  -6   4   3   47.58    8.59
  -6   4   3   29.98    9.20
   5  -4  -3  273.68   18.55
   5  -4  -3  293.31   19.68
  -5   4   3  251.67   15.70
  -5   4   3  237.84   19.88
   4  -4  -3   72.15    8.24
   4  -4  -3   49.17    8.08
   4  -4  -3   76.37    5.31
  -4   4   3   85.71   10.16
  -4   4   3   73.88    7.93
  -4   4   3   73.76    4.98
   3  -4  -3   60.14    7.06
   3  -4  -3   61.59    7.14
   3  -4  -3   70.91    7.92
   3  -4  -3   55.17    5.18
  -3   4   3   51.86    8.57
  -3   4   3   58.21    4.68
  -3   4   3   62.39    6.08
   2  -4  -3  617.66   28.44
   2  -4  -3  588.34   25.78
   2  -4  -3  610.72   26.86
   2  -4  -3  639.90   27.55
  -2   4   3  633.37   25.09
  -2   4   3  597.83   28.60
  -2   4   3  613.40   26.37
  -2   4   3  653.85   28.64
   1  -4  -3 1376.52   51.43
   1  -4  -3 1350.41   51.47
   1  -4  -3 1429.59   53.11
   1  -4  -3 1369.87   53.15
  -1   4   3 1418.18   52.17
  -1   4   3 1572.43   53.54
  -1   4   3 1431.82   53.53
   0  -4  -3 1747.99   66.19
   0  -4  -3 1824.35   63.65
   0  -4  -3 1781.81   64.70
   0  -4  -3 1753.89   62.02
   0   4   3 1931.47   66.45
   0   4   3 1813.93   63.54
   0   4   3 1808.19   64.34
  -1  -4  -3    0.04    1.61
  -1  -4  -3    0.68    1.34
  -1  -4  -3   -0.70    0.98
  -1  -4  -3    0.06    0.67
   1   4   3    3.83    2.33
   1   4   3    0.66    0.93
   1   4   3   -0.57    0.78
  -2  -4  -3   25.25    5.49
  -2  -4  -3   26.74    5.13
  -2  -4  -3   23.73    4.27
  -2  -4  -3   34.76    7.05
  -2  -4  -3   18.39    4.81
   2   4   3   25.00    2.43
   2   4   3   26.28    4.37
   2   4   3   25.38    6.05
  -3  -4  -3    1.34    1.75
  -3  -4  -3    4.61    2.56
  -3  -4  -3    3.43    2.49
   3   4   3    6.58    1.42
   3   4   3    8.68    3.56
   3   4   3    4.25    1.92
  -4  -4  -3  247.31   13.35
  -4  -4  -3  214.71   15.79
  -4  -4  -3  242.89   17.00
   4   4   3  246.82   14.61
   4   4   3  228.70    9.92
  -5  -4  -3  165.48   10.97
  -5  -4  -3  167.51   14.49
  -5  -4  -3  167.27   16.92
   5   4   3  182.29   13.17
   5   4   3  185.91    8.89
  -6  -4  -3    2.76    2.39
  -6  -4  -3    0.49    2.96
  -6  -4  -3   -3.18    1.97
   6   4   3   -1.70    2.20
   6   4   3    0.77    2.00
   6   4   3   -0.82    1.80
  -7  -4  -3   -1.77    2.85
  -7  -4  -3    3.01    3.29
  -7  -4  -3    5.63    3.36
   7   4   3   13.15    3.62
   7   4   3    8.09    3.97
   7   4   3    2.35    3.33
  -8  -4  -3    0.88    4.16
  -8  -4  -3    5.31    4.61
   8   4   3   14.68    5.87
   8   4   3    0.81    3.88
   7  -5  -3    3.36    3.98
   7  -5  -3   -0.59    2.50
  -7   5   3    4.16    3.90
  -7   5   3    2.14    5.53
   6  -5  -3   10.40    5.49
   6  -5  -3    6.93    4.61
  -6   5   3    1.19    3.74
  -6   5   3    8.90    4.25
   5  -5  -3   49.90    9.81
   5  -5  -3   48.46   10.11
  -5   5   3   40.42    7.02
  -5   5   3   44.43   10.13
   4  -5  -3  104.67   11.37
   4  -5  -3   79.38    7.13
   4  -5  -3  101.13   10.74
  -4   5   3  100.29    7.21
  -4   5   3  110.96   12.33
  -4   5   3   97.02    8.59
   3  -5  -3   36.48    7.51
   3  -5  -3   50.00    5.93
   3  -5  -3   55.30    7.04
  -3   5   3   48.99    5.21
  -3   5   3   55.64   10.02
   2  -5  -3   37.38    6.28
   2  -5  -3   45.30    7.93
   2  -5  -3   42.66    7.31
  -2   5   3   53.25    5.91
  -2   5   3   45.27    8.07
  -2   5   3   40.30    5.27
   1  -5  -3  286.88   17.32
   1  -5  -3  304.19   15.55
   1  -5  -3  330.07   17.81
   1  -5  -3  303.30   16.37
  -1   5   3  302.50   16.77
  -1   5   3  292.74   17.49
   0  -5  -3   28.67    5.74
   0  -5  -3   18.37    3.29
   0  -5  -3   19.93    4.88
   0  -5  -3   19.50    4.34
   0   5   3   15.71    3.56
   0   5   3   21.80    4.92
   0   5   3   21.14    5.15
  -1  -5  -3  115.08    8.72
  -1  -5  -3  116.16   11.18
  -1  -5  -3  123.63    6.24
  -1  -5  -3  113.90   10.63
  -1  -5  -3   95.67    8.75
   1   5   3  105.29    8.55
   1   5   3   94.52    9.80
  -2  -5  -3 1868.16   69.83
  -2  -5  -3 1856.18   75.75
  -2  -5  -3 1830.33   68.98
  -2  -5  -3 1868.38   61.94
  -2  -5  -3 1864.38   72.77
   2   5   3 1932.51   62.65
   2   5   3 1878.77   92.35
   2   5   3 1760.39   67.31
  -3  -5  -3  558.11   28.06
  -3  -5  -3  560.20   29.90
   3   5   3  520.62   24.93
  -4  -5  -3    9.04    3.95
  -4  -5  -3   12.30    4.38
  -4  -5  -3   13.83    3.91
   4   5   3   18.08    4.57
  -5  -5  -3   90.30   10.95
  -5  -5  -3   88.01    7.53
   5   5   3   77.37    8.82
  -6  -5  -3   48.12   11.79
  -6  -5  -3   53.23    6.39
  -6  -5  -3   43.45    9.01
   6   5   3   52.45    8.35
  -7  -5  -3   20.91    5.15
  -7  -5  -3   22.43    7.60
  -7  -5  -3   22.01    7.17
   7   5   3   26.00    7.21
   7  -6  -3   33.43    9.91
   7  -6  -3   29.07    7.79
  -7   6   3   38.66    8.31
  -7   6   3   32.83   10.55
   6  -6  -3    8.10    4.48
   6  -6  -3   10.08    6.39
  -6   6   3    0.53    3.96
  -6   6   3    6.07    5.01
   5  -6  -3    6.28    4.46
   5  -6  -3    8.08    3.31
  -5   6   3   10.28    3.78
  -5   6   3    9.20    3.85
  -5   6   3   13.95    6.48
   4  -6  -3    7.63    3.47
   4  -6  -3    4.24    2.76
   4  -6  -3    5.26    3.33
  -4   6   3    2.00    3.36
  -4   6   3    7.08    3.33
  -4   6   3    9.77    3.74
   3  -6  -3  175.43   16.05
   3  -6  -3  149.79   11.79
   3  -6  -3  160.72   13.23
  -3   6   3  152.20   11.39
  -3   6   3  136.30   10.52
  -3   6   3  162.89   15.08
   2  -6  -3 1109.19   43.48
   2  -6  -3 1054.03   44.68
   2  -6  -3 1015.93   45.74
  -2   6   3 1082.83   42.89
  -2   6   3  956.13   41.86
   1  -6  -3  658.15   31.86
   1  -6  -3  684.55   32.93
   1  -6  -3  682.64   28.85
  -1   6   3  645.04   31.03
  -1   6   3  708.25   33.25
   0  -6  -3 4466.34  150.98
   0  -6  -3 4519.05  156.25
   0  -6  -3 4536.96  159.71
   0   6   3 4663.37  157.24
  -1  -6  -3    1.48    1.11
  -1  -6  -3   -2.30    1.85
  -1  -6  -3    0.23    1.70
   1   6   3    0.97    2.16
  -2  -6  -3  391.99   19.93
  -2  -6  -3  391.97   24.77
  -2  -6  -3  392.77   22.37
   2   6   3  398.77   20.97
  -3  -6  -3  418.20   24.20
  -3  -6  -3  395.91   20.07
  -3  -6  -3  392.49   25.97
   3   6   3  415.78   22.11
  -4  -6  -3  506.31   29.45
  -4  -6  -3  530.55   31.83
  -4  -6  -3  486.46   24.00
   4   6   3  553.21   26.91
  -5  -6  -3   -2.44    2.69
  -5  -6  -3    0.53    2.17
  -5  -6  -3   -0.06    7.17
   5   6   3    1.74    2.57
  -6  -6  -3    6.26    4.02
  -6  -6  -3    3.38    2.99
  -6  -6  -3    2.89    4.24
   6   6   3    0.39    2.74
  -7  -6  -3    0.80    4.05
  -7  -6  -3    3.97    4.32
  -7  -6  -3   -1.04    3.03
   7   6   3    0.62    3.87
   6  -7  -3    4.82    5.27
   6  -7  -3    5.47    4.81
  -6   7   3   -2.26    4.34
  -6   7   3    0.10    4.96
   5  -7  -3   24.06    5.65
   5  -7  -3   19.60    6.50
   5  -7  -3   23.17    7.64
  -5   7   3   23.45    8.27
  -5   7   3   34.13    7.24
   4  -7  -3   75.14   11.98
   4  -7  -3   82.60    9.28
   4  -7  -3   96.03   11.29
  -4   7   3   75.56    9.79
  -4   7   3   69.51   11.99
  -4   7   3   92.61    9.13
   3  -7  -3   -0.75    2.96
   3  -7  -3   -1.24    2.46
   3  -7  -3   -3.23    3.12
  -3   7   3   -0.12    3.14
  -3   7   3    5.99    3.14
   2  -7  -3  555.17   29.83
   2  -7  -3  542.28   27.03
   2  -7  -3  559.93   30.96
  -2   7   3  550.58   31.90
  -2   7   3  554.22   27.42
   1  -7  -3   19.60    4.45
   1  -7  -3   14.36    4.81
   1  -7  -3   23.13    6.44
  -1   7   3   15.81    5.35
   0  -7  -3  238.73   12.58
   0  -7  -3  263.30   17.20
   0  -7  -3  260.23   19.34
   0   7   3  237.13   17.31
  -1  -7  -3  703.27   33.29
  -1  -7  -3  721.13   38.38
  -1  -7  -3  717.16   26.59
   1   7   3  782.62   35.42
  -2  -7  -3  135.69   12.77
  -2  -7  -3  138.16   14.62
  -2  -7  -3  140.18   11.17
   2   7   3  150.45   12.69
  -3  -7  -3   83.71   13.43
  -3  -7  -3   85.30    8.22
  -3  -7  -3   57.08   11.03
   3   7   3   79.57    9.08
  -4  -7  -3   83.44   13.57
  -4  -7  -3  117.71   13.00
  -4  -7  -3  100.13    9.23
   4   7   3  117.99   11.60
  -5  -7  -3   45.45   11.50
  -5  -7  -3   35.85    6.46
  -5  -7  -3   56.08   11.93
   5   7   3   42.03    8.42
  -6  -7  -3   12.61    6.69
  -6  -7  -3   11.90    5.90
   6   7   3    6.23    4.44
   5  -8  -3    4.28    4.34
   5  -8  -3    1.28    4.31
   5  -8  -3    1.58    3.77
  -5   8   3    1.30    4.53
   4  -8  -3   37.18    8.23
   4  -8  -3   22.37    9.43
   4  -8  -3   37.11    8.15
  -4   8   3   31.40    6.74
  -4   8   3   48.64   11.26
   3  -8  -3    8.33    5.39
   3  -8  -3    4.91    3.39
   3  -8  -3    1.10    3.08
  -3   8   3   19.97    7.81
  -3   8   3   -0.80    3.58
   2  -8  -3   36.78    8.83
   2  -8  -3   29.84    7.67
   2  -8  -3   27.45    6.06
  -2   8   3   33.18    7.69
  -2   8   3   15.05    5.65
   1  -8  -3   69.98    7.36
   1  -8  -3   64.35   11.16
   1  -8  -3   56.10    9.86
  -1   8   3   78.97   12.73
   0  -8  -3  180.02   12.79
   0  -8  -3  172.08   16.81
   0  -8  -3  157.16   14.11
   0  -8  -3  154.82    9.46
   0   8   3  147.61   14.68
  -1  -8  -3    2.38    3.84
  -1  -8  -3    1.60    2.47
   1   8   3    2.96    3.75
  -2  -8  -3    7.01    3.68
  -2  -8  -3    6.43    4.27
   2   8   3   15.44    5.38
  -3  -8  -3   16.62    5.07
  -3  -8  -3   21.43    7.53
  -3  -8  -3   17.23    6.55
   3   8   3   11.20    4.55
  -4  -8  -3   -1.38    4.14
  -4  -8  -3    1.60    3.01
  -4  -8  -3   -6.83    2.81
   4   8   3    2.43    3.98
   2  -9  -3   11.32    5.77
   2  -9  -3   13.97    4.70
   2  -9  -3    7.09    5.56
  -2   9   3   11.83    6.52
  -2   9   3   14.63    5.83
   1  -9  -3   18.27    6.99
   1  -9  -3   11.72    3.84
   1  -9  -3   10.47    5.05
  -1   9   3   10.66    5.27
  -1   9   3    7.88    3.81
   0  -9  -3   -1.21    2.08
   0  -9  -3    3.75    3.46
   0  -9  -3    9.07    6.41
   0  -9  -3   -3.37    4.23
   0   9   3    8.29    4.73
  -1  -9  -3   -0.36    4.65
  -1  -9  -3    5.51    4.51
   1   9   3    8.09    4.46
  -2  -9  -3   10.13    6.06
  -2  -9  -3    8.31    7.02
   2   9   3   12.33    5.00
   3   8  -4    6.91    4.46
  -3  -8   4    1.67    3.51
  -3  -8   4   -9.81    4.37
  -3  -8   4    0.81    4.01
   2   8  -4   20.79    6.86
  -2  -8   4   25.67    5.37
  -2  -8   4   19.79    6.46
  -2  -8   4   29.18    8.72
   1   8  -4   37.76    9.49
  -1  -8   4   40.34   11.07
  -1  -8   4   31.70    7.22
  -1  -8   4   52.65    9.46
   0   8  -4   15.50    5.72
   0  -8   4   24.49    6.26
   0  -8   4   19.40    8.42
  -1   8  -4   -0.51    3.56
   1  -8   4    8.99    3.29
   1  -8   4   -0.36    3.98
   1  -8   4    0.65    3.02
   1  -8   4  -12.47    5.20
  -2   8  -4   20.13    6.33
   2  -8   4   27.02    6.39
   2  -8   4   17.69    6.15
   2  -8   4   25.21    7.13
  -3   8  -4    9.84    6.85
   3  -8   4   17.15    6.79
   3  -8   4   23.13    6.24
   3  -8   4    9.36    4.98
   5   7  -4   37.06    8.88
  -5  -7   4   52.27   11.72
  -5  -7   4   47.59   11.75
   4   7  -4    2.92    3.70
  -4  -7   4   -1.88    2.79
  -4  -7   4    8.32    5.04
   3   7  -4   23.30    6.53
  -3  -7   4   21.17    3.97
  -3  -7   4   16.25    7.18
  -3  -7   4   18.27    6.46
   2   7  -4    4.48    2.80
  -2  -7   4   -0.96    3.00
  -2  -7   4    2.89    2.38
  -2  -7   4    6.78    3.67
   1   7  -4   77.02    9.98
  -1  -7   4  101.92   12.89
  -1  -7   4   96.74    9.65
  -1  -7   4   74.65    7.89
   0   7  -4   13.87    5.03
   0  -7   4    7.67    3.67
   0  -7   4   15.27    2.99
   0  -7   4   16.78    3.75
   0  -7   4   18.34    5.37
  -1   7  -4  182.14   15.99
   1  -7   4  177.64   16.76
   1  -7   4  159.66   12.08
   1  -7   4  170.22   14.26
  -2   7  -4  102.27   12.61
  -2   7  -4  101.30    7.58
   2  -7   4   98.28   10.36
   2  -7   4  105.61   12.79
  -3   7  -4    3.77    3.33
   3  -7   4    4.04    4.26
   3  -7   4   -3.30    2.81
   3  -7   4    7.07    5.36
  -4   7  -4    0.17    4.28
   4  -7   4    6.53    4.11
   4  -7   4   11.76    5.96
   4  -7   4    6.82    3.56
  -5   7  -4   51.94   12.45
   5  -7   4   56.08   12.70
   5  -7   4   56.75   11.47
   5  -7   4   63.64   10.57
   6   6  -4    6.01    4.93
  -6  -6   4    2.58    5.68
  -6  -6   4    4.89    3.53
   5   6  -4    2.84    3.18
  -5  -6   4    1.06    3.44
  -5  -6   4   -4.12    2.60
   4   6  -4   22.19    6.34
  -4  -6   4   22.70    7.76
  -4  -6   4   21.32    7.44
   3   6  -4  155.55   13.14
  -3  -6   4  135.54    7.70
  -3  -6   4  133.32   13.11
  -3  -6   4  138.39   14.81
   2   6  -4  186.54   14.36
  -2  -6   4  178.28   10.59
  -2  -6   4  170.80   14.15
  -2  -6   4  189.72   16.73
   1   6  -4  235.18   15.97
  -1  -6   4  201.92   14.09
  -1  -6   4  194.51   17.02
  -1  -6   4  196.42   12.56
   0   6  -4  241.81   17.00
   0  -6   4  246.34   14.41
   0  -6   4  238.60   13.14
   0  -6   4  278.94   16.41
   0  -6   4  252.66   12.13
  -1   6  -4  106.29   11.15
   1  -6   4  136.29   13.04
   1  -6   4  103.32    8.55
   1  -6   4  115.89    9.59
   1  -6   4  101.50    9.85
  -2   6  -4  280.50   20.10
   2  -6   4  269.32   16.67
   2  -6   4  272.81   19.59
   2  -6   4  291.96   18.26
   2  -6   4  297.90   19.74
  -3   6  -4  235.83   19.61
   3  -6   4  275.67   19.31
   3  -6   4  274.09   22.01
   4  -6   4   20.83    6.45
   4  -6   4   20.07    5.61
  -5   6  -4   15.31    7.32
   5  -6   4    8.48    4.69
   5  -6   4    8.47    6.47
  -6   6  -4    6.55    4.91
   6  -6   4   19.53    6.10
   6  -6   4    9.32    5.60
   7   5  -4   -2.54    3.43
  -7  -5   4    2.63    4.68
  -7  -5   4    2.50    2.68
   6   5  -4   13.25    4.69
  -6  -5   4   10.45    4.68
  -6  -5   4    5.59    5.69
   5   5  -4  108.02   11.59
  -5  -5   4  114.72   12.98
  -5  -5   4   96.19   12.26
   4   5  -4  250.87   17.17
  -4  -5   4  251.11   19.59
  -4  -5   4  222.03   18.10
   3   5  -4  151.16   12.18
  -3  -5   4  129.45   13.22
  -3  -5   4  163.26   13.84
   2   5  -4   21.06    6.19
  -2  -5   4   12.50    6.74
  -2  -5   4   25.89    3.98
  -2  -5   4   20.31    6.02
   1   5  -4   22.43    5.16
  -1  -5   4   23.05    5.74
  -1  -5   4   18.41    5.35
  -1  -5   4   29.65    4.86
  -1  -5   4   21.76    4.44
  -1  -5   4   18.31    1.97
   0   5  -4    1.13    1.71
   0  -5   4    0.77    1.51
   0  -5   4    1.48    1.43
   0  -5   4    1.42    1.64
   0  -5   4   -1.62    1.26
  -1   5  -4   32.45    6.21
   1  -5   4   37.56    5.47
  -2   5  -4  168.27   13.81
   2  -5   4  184.08   13.97
   2  -5   4  237.94   33.08
  -3   5  -4    1.48    2.05
   3  -5   4   -0.47    2.24
   3  -5   4   -1.13    2.16
  -4   5  -4   34.73    8.02
   4  -5   4   26.95    6.74
   4  -5   4   24.08    6.64
  -5   5  -4    2.00    3.80
   5  -5   4   22.67    6.81
   5  -5   4    5.22    3.21
  -6   5  -4   10.46    6.53
   6  -5   4   13.26    6.23
   6  -5   4   10.54    4.14
  -7   5  -4   27.33   10.70
   7  -5   4   43.38   11.03
   7  -5   4   27.43    6.48
   7   4  -4    6.13    5.06
  -7  -4   4    8.20    4.97
  -7  -4   4    5.29    3.94
   6   4  -4   80.57   10.24
  -6  -4   4   59.70    9.68
  -6  -4   4   52.70   11.46
   5   4  -4   23.66    5.33
  -5  -4   4   30.96    7.28
  -5  -4   4   15.46    5.86
   4   4  -4    1.96    2.11
  -4  -4   4   -0.41    1.75
  -4  -4   4    0.62    2.51
   3   4  -4   75.80    7.89
  -3  -4   4   69.50    8.33
  -3  -4   4   62.87    7.79
   2   4  -4   14.68    4.37
   2   4  -4   13.40    3.33
  -2  -4   4   20.42    2.97
  -2  -4   4   14.29    4.73
  -2  -4   4   24.67    5.89
  -2  -4   4   26.43    6.50
   1   4  -4   63.48    6.42
   1   4  -4   58.54    7.06
  -1  -4   4   61.59    6.44
  -1  -4   4   63.79    5.45
  -1  -4   4   64.83    7.56
  -1  -4   4   70.60    7.37
  -1  -4   4   63.21    3.69
   0   4  -4  351.31   18.98
   0   4  -4  362.27   18.31
   0  -4   4  350.69   19.81
   0  -4   4  369.02   16.96
   0  -4   4  370.65   15.23
   0  -4   4  348.80   19.88
  -1   4  -4 2449.01   87.60
  -1   4  -4 2766.76  106.05
   1  -4   4 2330.85   82.41
   1  -4   4 2567.92   87.91
   1  -4   4 2284.84   88.29
   1  -4   4 2434.62   84.72
  -2   4  -4   57.75    6.93
  -2   4  -4   52.77   13.11
   2  -4   4   49.72    6.29
   2  -4   4   49.99    6.24
   2  -4   4   57.53    6.43
  -3   4  -4   57.94    9.17
  -3   4  -4   30.09    5.97
   3  -4   4   35.07    6.24
   3  -4   4   40.68    6.55
   3  -4   4   37.96   12.95
  -4   4  -4   18.38    4.85
  -4   4  -4    8.20    3.34
   4  -4   4   15.62    3.97
  -5   4  -4    6.42    4.11
   5  -4   4   -2.10    2.21
  -6   4  -4   27.51    8.08
   6  -4   4   50.35    7.94
   6  -4   4   38.34    8.86
  -7   4  -4   37.73    9.53
   7  -4   4   49.39    7.75
   7  -4   4   24.47    8.71
  -8   4  -4   10.52    7.40
   8  -4   4    6.82    4.85
   8  -4   4    1.09    3.90
   8   3  -4    1.84    4.15
   8   3  -4    9.42    3.51
  -8  -3   4    3.29    4.87
  -8  -3   4    4.87    4.71
   7   3  -4    0.81    2.14
   7   3  -4    4.15    4.09
   7   3  -4   12.47    4.81
  -7  -3   4    7.45    4.48
  -7  -3   4    4.82    4.24
   6   3  -4   24.49    4.81
   6   3  -4   29.36    3.68
   6   3  -4   23.25    7.06
  -6  -3   4   32.12    6.35
  -6  -3   4   18.62    6.46
   5   3  -4   12.89    4.35
   5   3  -4   10.77    2.33
   5   3  -4   21.34    6.57
  -5  -3   4   13.60    5.21
  -5  -3   4   13.85    4.10
   4   3  -4    0.47    1.84
   4   3  -4    1.45    0.89
   4   3  -4   -0.09    2.55
  -4  -3   4   -2.45    1.57
  -4  -3   4    3.34    2.30
   3   3  -4    5.08    2.50
   3   3  -4    6.86    1.25
  -3  -3   4   16.60    4.43
  -3  -3   4    2.96    2.42
   2   3  -4 1419.63   53.08
   2   3  -4 1463.83   47.03
   2   3  -4 1411.84   52.70
  -2  -3   4 1411.82   47.18
  -2  -3   4 1333.62   53.96
  -2  -3   4 1393.29   53.51
   1   3  -4 2138.55   70.28
   1   3  -4 2066.43   74.13
   1   3  -4 1995.84   72.66
  -1  -3   4 2126.98   68.50
  -1  -3   4 1960.85   73.51
  -1  -3   4 2134.73   73.38
   0   3  -4 1892.02   67.33
   0   3  -4 1963.00   65.98
   0  -3   4 1876.34   66.07
   0  -3   4 1958.46   64.92
   0  -3   4 1838.16   69.12
   0  -3   4 1938.29   67.67
  -1   3  -4  136.52    9.32
  -1   3  -4  147.83    9.34
   1  -3   4  125.41    8.50
   1  -3   4  130.71    6.64
   1  -3   4  136.65    8.23
  -2   3  -4  448.30   21.03
  -2   3  -4  437.22   21.44
   2  -3   4  455.09   20.65
   2  -3   4  426.47   19.91
   2  -3   4  463.01   21.12
  -3   3  -4  339.23   18.05
  -3   3  -4  362.60   20.09
   3  -3   4  347.71   18.80
   3  -3   4  377.34   18.47
   3  -3   4  374.44   18.28
  -4   3  -4   43.88    6.53
  -4   3  -4   57.01    9.30
   4  -3   4   36.42    6.07
   4  -3   4   57.87   19.93
   4  -3   4   44.30    5.32
  -5   3  -4  171.18   14.92
   5  -3   4  140.58   10.36
  -6   3  -4   37.48    9.15
   6  -3   4   41.01    9.02
   6  -3   4   33.21    5.64
  -7   3  -4  143.20   16.13
   7  -3   4  131.24   10.37
   7  -3   4  143.37   15.70
   7  -3   4  129.90   12.51
  -8   3  -4   31.25   10.17
   8  -3   4   46.04    6.96
   8  -3   4   35.28    8.20
   8  -3   4   35.18    9.54
   8   2  -4   26.88    5.65
   8   2  -4    6.00   11.87
   8   2  -4   38.30   10.25
  -8  -2   4   24.53    8.74
   7   2  -4   62.83    9.13
   7   2  -4   68.20    7.29
  -7  -2   4  118.06   33.57
  -7  -2   4   61.74    7.97
   6   2  -4   22.76    4.58
   6   2  -4    5.52    8.82
  -6  -2   4   14.34    4.39
  -6  -2   4   11.52    4.18
   5   2  -4    1.79    1.33
   5   2  -4    2.77    2.11
  -5  -2   4    1.20    1.60
  -5  -2   4    1.70    2.18
   4   2  -4    4.39    2.51
   4   2  -4    4.26    1.66
   4   2  -4    4.35    3.80
  -4  -2   4    5.06    2.51
  -4  -2   4    8.44    3.28
   3   2  -4 1231.18   42.18
   3   2  -4 1279.93   46.22
   3   2  -4 1207.92   47.55
  -3  -2   4 1208.80   43.58
  -3  -2   4 1248.65   48.55
  -3  -2   4 1173.31   46.74
   2   2  -4  298.91   15.20
   2   2  -4  318.06   15.03
  -2  -2   4  289.99   15.31
  -2  -2   4  286.38   15.61
  -2  -2   4  303.96   12.41
   1   2  -4  327.66   14.81
   1   2  -4  281.05   17.48
  -1  -2   4  305.16   15.04
  -1  -2   4  319.88   15.60
  -1  -2   4  328.15   12.21
  -1  -2   4  319.54   15.09
   0   2  -4 1559.49   52.16
   0   2  -4 1421.10   51.46
   0   2  -4 1530.46   52.57
   0   2  -4 1436.84   53.24
   0  -2   4 1584.41   54.09
   0  -2   4 1515.83   50.95
   0  -2   4 1521.22   52.58
   0  -2   4 1397.48   63.69
  -1   2  -4 1450.17   51.47
  -1   2  -4 1344.89   51.63
  -1   2  -4 1496.67   52.38
  -1   2  -4 1430.18   52.51
   1  -2   4 1570.47   51.35
   1  -2   4 1447.11   52.42
   1  -2   4 1463.30   51.07
  -2   2  -4  198.40   12.35
  -2   2  -4  232.78   12.69
  -2   2  -4  247.73   12.74
   2  -2   4  237.37   12.28
   2  -2   4  236.81   11.76
   2  -2   4  225.57   12.25
  -3   2  -4  537.87   24.27
  -3   2  -4  575.31   25.93
   3  -2   4  568.28   25.16
   3  -2   4  558.33   23.80
   3  -2   4  556.22   24.16
  -4   2  -4   25.02    5.90
   4  -2   4   22.29    4.41
   4  -2   4   31.49    5.92
  -5   2  -4   31.14    7.26
  -5   2  -4   21.24    5.16
  -5   2  -4   22.40    3.87
   5  -2   4   24.11    4.48
   5  -2   4   25.71    5.84
  -6   2  -4   12.09    3.18
  -6   2  -4    5.99    3.53
   6  -2   4    8.25    3.83
   6  -2   4   13.63    3.57
  -7   2  -4   47.93   10.28
  -7   2  -4   56.10    7.71
   7  -2   4   38.46    9.19
   7  -2   4   32.82    6.19
   7  -2   4   33.13    7.37
  -8   2  -4   12.73    4.08
  -8   2  -4    9.67    4.78
   8  -2   4    9.67    3.52
   8  -2   4   -4.67    5.81
   8  -2   4   18.51    7.94
  -9   2  -4    3.51    4.43
   8   1  -4    7.81    3.53
   8   1  -4   -1.41    3.27
   8   1  -4   13.52    4.42
   7   1  -4   -1.15    2.33
   7   1  -4    3.95    2.49
   7   1  -4    1.73    2.26
  -7  -1   4   -0.21    2.35
   6   1  -4  196.44   11.33
   6   1  -4  197.77   10.26
   6   1  -4  205.95   13.44
  -6  -1   4  202.39   12.12
  -6  -1   4  200.06   16.12
   5   1  -4  231.97   13.28
   5   1  -4  240.61   13.90
   5   1  -4  211.98   11.63
  -5  -1   4  214.99   12.54
  -5  -1   4  196.94   15.16
   4   1  -4  747.58   29.11
   4   1  -4  706.88   25.24
   4   1  -4  717.26   28.23
  -4  -1   4  726.01   29.28
   3   1  -4  559.20   26.93
   3   1  -4  621.12   22.81
   3   1  -4  564.63   22.68
  -3  -1   4  557.33   23.48
  -3  -1   4  577.05   26.15
  -3  -1   4  555.07   23.43
   2   1  -4 4008.41  134.78
   2   1  -4 4131.12  133.32
  -2  -1   4 4146.76  134.27
  -2  -1   4 4041.48  135.24
  -2  -1   4 4031.56  136.97
   1   1  -4  158.65    7.28
   1   1  -4  176.31    9.60
   1   1  -4  158.15    8.50
  -1  -1   4  157.98    8.95
  -1  -1   4  179.65    7.64
  -1  -1   4  159.72    8.63
   0   1  -4  571.60   20.86
   0   1  -4  577.58   20.93
   0   1  -4  524.08   30.72
   0   1  -4  588.80   20.81
   0  -1   4  559.69   22.00
   0  -1   4  564.74   20.91
   0  -1   4  558.56   20.47
   0  -1   4  542.26   20.94
  -1   1  -4   20.64    3.25
  -1   1  -4   21.92    2.71
  -1   1  -4   26.49    2.98
  -1   1  -4   25.49    2.55
   1  -1   4   15.80    5.06
   1  -1   4   20.96    2.77
   1  -1   4   26.82    2.43
  -2   1  -4 1009.73   38.53
  -2   1  -4 1036.10   38.74
  -2   1  -4 1013.34   38.91
  -2   1  -4 1055.46   38.26
   2  -1   4 1045.50   38.33
   2  -1   4 1028.55   38.19
  -3   1  -4    1.57    1.03
  -3   1  -4    1.06    1.11
  -3   1  -4    1.43    1.52
   3  -1   4    1.43    1.46
   3  -1   4    0.04    1.15
  -4   1  -4   79.08    7.65
  -4   1  -4   76.25    5.44
  -4   1  -4   75.45    8.04
   4  -1   4   81.43    7.64
   4  -1   4   71.73    6.48
   4  -1   4   81.90    7.76
  -5   1  -4   -0.15    1.75
  -5   1  -4    3.76    1.99
  -5   1  -4    1.23    1.64
   5  -1   4   -0.15    2.81
   5  -1   4    1.23    2.54
   5  -1   4    0.82    2.13
   5  -1   4    0.40    1.54
  -6   1  -4    6.59    3.19
  -6   1  -4   16.40    5.45
  -6   1  -4    4.75    3.04
   6  -1   4   10.67    3.28
   6  -1   4    7.57    3.73
  -7   1  -4   67.75    7.51
  -7   1  -4   51.54   10.75
   7  -1   4   54.37   10.12
   7  -1   4   58.11    8.75
   7  -1   4   54.82    7.02
  -8   1  -4   33.77    7.20
  -8   1  -4   20.48    7.88
   8  -1   4   18.80    6.92
   8  -1   4   16.37    6.15
   8  -1   4   18.16    4.81
  -9   1  -4    3.71    4.29
   9  -1   4    6.74    3.66
   9  -1   4    7.14    4.76
   9   0  -4    4.88    4.13
  -9   0   4    7.35    4.68
   8   0  -4    3.37    3.49
   8   0  -4   -2.21    2.61
  -8   0   4   -1.45    3.45
   7   0  -4    1.20    2.43
   7   0  -4   -7.50    3.59
  -7   0   4    2.09    2.40
   6   0  -4  153.16    9.93
   6   0  -4  153.84   12.16
  -6   0   4  148.58   13.19
   5   0  -4    3.27    1.20
   5   0  -4    2.19    1.82
   5   0  -4    2.68    2.06
  -5   0   4    3.80    1.45
  -5   0   4   10.66    4.41
   4   0  -4  119.97    7.20
   4   0  -4  116.17   10.99
   4   0  -4  109.21    8.49
   4   0  -4  118.28    6.17
  -4   0   4  113.02    6.65
  -4   0   4  114.56    9.29
  -4   0   4  117.58    9.69
   3   0  -4  554.55   20.49
   3   0  -4  510.11   22.30
   3   0  -4  552.89   19.91
   3   0  -4  525.68   25.25
  -3   0   4  566.23   24.44
  -3   0   4  529.80   23.27
  -3   0   4  535.29   20.61
   2   0  -4    4.50    1.10
   2   0  -4    1.84    1.04
   2   0  -4    4.48    1.21
  -2   0   4    3.10    1.10
  -2   0   4    2.08    1.06
  -2   0   4    0.95    1.70
   1   0  -4    3.97    1.00
   1   0  -4    4.62    1.21
   1   0  -4    4.45    1.14
   1   0  -4    2.74    1.05
  -1   0   4    3.45    1.51
  -1   0   4    3.10    1.17
  -1   0   4    2.54    0.84
   0   0  -4  454.67   18.53
   0   0  -4  474.13   16.77
   0   0  -4  442.16   17.69
   0   0  -4  489.17   17.89
   0   0   4  487.99   17.79
   0   0   4  510.72   18.80
   0   0   4  506.15   18.46
  -1   0  -4  292.26   12.89
  -1   0  -4  312.05   11.49
   1   0   4  290.29   13.36
   1   0   4  312.34   11.06
   1   0   4  303.66   12.57
  -2   0  -4   27.00    3.53
  -2   0  -4   28.85    3.37
  -2   0  -4   28.25    3.34
  -2   0  -4   29.78    2.62
   2   0   4   27.15    2.83
   2   0   4   29.86    3.10
  -3   0  -4  705.10   26.21
  -3   0  -4  630.99   28.27
  -3   0  -4  706.63   28.59
  -3   0  -4  689.68   28.16
   3   0   4  727.11   28.17
   3   0   4  690.32   27.79
  -4   0  -4   17.38    4.48
  -4   0  -4   19.93    4.00
  -4   0  -4   13.53    3.62
   4   0   4   16.57    4.01
   4   0   4   17.29    4.01
   4   0   4   17.27    3.69
  -5   0  -4  227.39   13.16
  -5   0  -4  234.58   14.83
  -5   0  -4  211.20   15.34
   5   0   4  239.30   14.51
   5   0   4  245.83   17.96
   5   0   4  241.49   14.82
  -6   0  -4  237.22   14.47
  -6   0  -4  252.78   16.39
  -6   0  -4  227.39   17.22
   6   0   4  217.87   15.00
   6   0   4  217.70   14.32
  -7   0  -4   50.14    8.42
  -7   0  -4   68.07    7.80
   7   0   4   67.53    7.72
   7   0   4   57.51    9.04
  -8   0  -4   -1.76    2.95
   8   0   4    0.52    2.70
   8   0   4    0.80    3.21
  -9   0  -4    6.61    3.66
   9   0   4   12.08    5.18
   9  -1  -4    0.86    3.86
  -9   1   4   -0.17    3.38
   8  -1  -4    6.87    3.90
   8  -1  -4    2.94    3.67
  -8   1   4    2.76    4.22
   7  -1  -4    1.77    2.69
   7  -1  -4   -1.11    2.47
  -7   1   4    6.06    3.28
   6  -1  -4  113.80    9.31
   6  -1  -4  105.08   10.53
  -6   1   4  101.30   10.48
   5  -1  -4   48.14    7.82
   5  -1  -4   43.66    5.22
  -5   1   4   45.38    8.71
  -5   1   4   41.81    7.71
   4  -1  -4  550.35   23.51
   4  -1  -4  532.11   25.25
   4  -1  -4  554.07   27.82
  -4   1   4  547.00   27.25
  -4   1   4  561.67   26.52
  -4   1   4  571.20   28.19
   3  -1  -4  357.38   17.74
   3  -1  -4  384.23   16.67
   3  -1  -4  375.94   19.47
  -3   1   4  412.39   18.81
  -3   1   4  336.30   18.00
   2  -1  -4  664.44   27.75
   2  -1  -4  709.35   25.87
   2  -1  -4  675.22   26.71
  -2   1   4  706.62   28.26
  -2   1   4  691.01   27.45
  -2   1   4  649.64   27.24
   1  -1  -4   73.99    4.77
   1  -1  -4   73.23    5.03
   1  -1  -4   69.76    4.79
  -1   1   4   91.35    6.41
  -1   1   4   70.13    4.14
   0  -1  -4  951.86   35.31
   0  -1  -4 1011.44   35.94
   0  -1  -4 1094.81   34.21
   0   1   4 1029.82   36.48
   0   1   4 1057.88   35.72
   0   1   4 1025.32   34.43
   0   1   4 1009.27   36.09
  -1  -1  -4  555.68   20.99
  -1  -1  -4  570.69   21.75
   1   1   4  576.95   22.49
   1   1   4  567.63   19.08
   1   1   4  559.68   20.75
  -2  -1  -4 1209.10   44.39
  -2  -1  -4 1265.21   44.90
  -2  -1  -4 1255.95   44.46
   2   1   4 1280.61   44.95
   2   1   4 1291.08   44.19
   2   1   4 1240.93   45.97
  -3  -1  -4  164.50    9.68
  -3  -1  -4  169.48   10.00
  -3  -1  -4  162.06    9.61
   3   1   4  163.56   10.44
   3   1   4  166.18    9.18
   3   1   4  162.52    9.97
  -4  -1  -4  685.37   28.41
  -4  -1  -4  709.44   28.70
   4   1   4  675.55   29.41
   4   1   4  616.72   29.28
   4   1   4  684.89   27.85
  -5  -1  -4  357.07   18.63
  -5  -1  -4  361.86   18.78
   5   1   4  331.59   19.08
   5   1   4  362.27   20.97
   5   1   4  332.02   17.86
  -6  -1  -4    2.27    2.02
  -6  -1  -4    3.19    2.21
   6   1   4   -4.04    3.08
  -7  -1  -4    6.77    3.52
  -7  -1  -4   -0.31    2.89
  -8  -1  -4   -1.48    2.50
  -8  -1  -4    6.61    4.03
   8   1   4   -1.37    3.41
  -9  -1  -4   18.18    6.44
   9   1   4   19.08    5.77
   9   1   4   10.59    5.44
   8  -2  -4   27.30    7.09
   8  -2  -4   30.28    7.85
  -8   2   4   23.22    6.58
   7  -2  -4    2.84    3.51
   7  -2  -4    9.58    4.62
  -7   2   4   11.00    4.83
  -7   2   4    0.83    3.57
   6  -2  -4    4.02    2.33
   6  -2  -4   -2.79    1.90
  -6   2   4    1.82    2.35
   5  -2  -4   23.44    5.05
   5  -2  -4   14.81    4.58
  -5   2   4    9.41    4.91
  -5   2   4   10.32    3.28
   4  -2  -4  110.11    9.66
   4  -2  -4  113.38   11.07
   4  -2  -4  118.96    8.98
  -4   2   4  108.01   20.77
  -4   2   4  116.95   11.04
   3  -2  -4    2.82    1.75
   3  -2  -4    0.38    1.03
   3  -2  -4   -0.16    1.67
  -3   2   4    2.48    2.13
  -3   2   4    5.59    2.38
  -3   2   4   -0.87    1.87
   2  -2  -4 1487.05   53.29
   2  -2  -4 1403.40   52.60
   2  -2  -4 1496.34   52.47
  -2   2   4 1477.45   48.51
  -2   2   4 1500.18   52.79
  -2   2   4 1410.41   53.41
  -2   2   4 1417.85   53.78
   1  -2  -4   17.54    2.21
   1  -2  -4   16.10    2.66
   1  -2  -4   24.41    2.78
   1  -2  -4   18.34    3.06
  -1   2   4   11.60    2.56
  -1   2   4   18.29    2.66
  -1   2   4   13.25    2.85
  -1   2   4   21.60    3.75
   0  -2  -4 5686.15  206.84
   0   2   4 6037.41  209.07
  -1  -2  -4  570.85   20.76
  -1  -2  -4  547.82   21.91
  -1  -2  -4  529.74   23.02
  -1  -2  -4  566.27   20.47
   1   2   4  554.01   20.55
   1   2   4  567.08   20.15
   1   2   4  579.69   23.61
  -2  -2  -4 3053.27  101.59
  -2  -2  -4 2969.37  103.49
  -2  -2  -4 3046.27  102.35
  -2  -2  -4 2922.33  100.06
   2   2   4 3049.44   99.57
   2   2   4 3005.41  100.03
   2   2   4 3041.80  103.92
  -3  -2  -4 4511.03  147.57
  -3  -2  -4 4288.53  148.26
  -3  -2  -4 4462.08  146.06
  -3  -2  -4 4207.37  145.16
   3   2   4 4466.54  149.03
   3   2   4 4387.68  144.13
   3   2   4 4281.59  145.54
   3   2   4 4371.57  147.24
  -4  -2  -4  366.36   18.88
  -4  -2  -4  356.79   17.41
  -4  -2  -4  339.22   18.56
   4   2   4  356.30   19.50
   4   2   4  353.15   19.21
   4   2   4  362.61   16.26
  -5  -2  -4   86.14    7.65
  -5  -2  -4   83.45    8.41
   5   2   4   95.20    7.55
   5   2   4   71.04    8.83
   5   2   4   89.40   11.23
  -6  -2  -4   25.47    5.45
   6   2   4   23.16    5.28
  -7  -2  -4    5.24    3.46
  -7  -2  -4    0.53    3.24
   7   2   4    5.13    3.91
  -8  -2  -4   11.26    5.05
  -8  -2  -4    9.03    4.31
   8   2   4    1.85    3.94
  -9  -2  -4   13.35    7.20
   9   2   4   15.45    6.56
   8  -3  -4   57.28   10.69
   8  -3  -4   31.56    8.57
  -8   3   4   28.14    7.36
  -8   3   4   20.66    8.30
   7  -3  -4    3.86    3.62
   7  -3  -4    4.27    3.29
  -7   3   4    0.88    3.58
  -7   3   4    6.19    3.54
   6  -3  -4   84.85    9.88
   6  -3  -4  109.61   12.03
  -6   3   4  117.53   10.79
  -6   3   4  107.30   13.44
   5  -3  -4    2.19    7.03
   5  -3  -4    6.14    3.07
  -5   3   4   10.29    3.93
  -5   3   4   -0.23    3.11
   4  -3  -4  218.54   15.55
   4  -3  -4  221.05   14.51
   4  -3  -4  228.47   15.29
  -4   3   4  231.33   14.13
   3  -3  -4   44.04    5.60
   3  -3  -4   50.18    6.51
   3  -3  -4   51.65    8.62
  -3   3   4   46.44    5.19
  -3   3   4   59.16    8.79
  -3   3   4   59.41    9.13
   2  -3  -4  526.89   21.36
   2  -3  -4  540.04   24.01
   2  -3  -4  572.65   24.64
   2  -3  -4  528.68   24.05
  -2   3   4  573.37   23.99
  -2   3   4  556.08   25.30
  -2   3   4  564.88   21.19
   1  -3  -4  115.62    8.07
   1  -3  -4  123.49    7.76
   1  -3  -4  129.47    7.70
   1  -3  -4  117.33    7.67
  -1   3   4  103.31    7.81
  -1   3   4  126.94    8.23
  -1   3   4  124.76    8.39
  -1   3   4  113.51   13.32
   0  -3  -4  513.51   22.87
   0  -3  -4  533.05   20.70
   0  -3  -4  535.97   22.43
   0  -3  -4  556.06   20.92
   0   3   4  535.31   22.95
   0   3   4  523.24   21.43
   0   3   4  532.68   21.40
  -1  -3  -4  722.23   28.38
  -1  -3  -4  753.91   27.46
  -1  -3  -4  711.81   30.36
  -1  -3  -4  718.98   26.25
   1   3   4  731.68   27.11
   1   3   4  723.97   30.54
   1   3   4  742.59   26.79
  -2  -3  -4  123.18    8.88
  -2  -3  -4  131.66    9.98
  -2  -3  -4  124.16    8.08
  -2  -3  -4  133.00    6.95
   2   3   4  131.36    6.57
   2   3   4  131.72    7.65
   2   3   4  137.42   10.22
  -3  -3  -4 1092.88   39.14
  -3  -3  -4 1003.77   41.97
  -3  -3  -4  983.85   40.68
  -3  -3  -4  994.16   37.03
   3   3   4 1018.45   38.47
   3   3   4  950.72   41.71
   3   3   4 1052.51   35.94
  -4  -3  -4    6.46    2.55
  -4  -3  -4    5.29    2.15
  -4  -3  -4    8.43    3.73
   4   3   4    7.10    2.56
   4   3   4    3.80    2.69
   4   3   4    9.71    2.29
   4   3   4    6.46    3.33
  -5  -3  -4    1.07    2.23
  -5  -3  -4   -0.57    1.73
  -5  -3  -4    1.47    1.80
   5   3   4    0.32    1.58
   5   3   4    2.68    3.62
   5   3   4    3.43    2.18
  -6  -3  -4   29.49    7.55
  -6  -3  -4   12.84    4.58
  -6  -3  -4   15.81    4.23
   6   3   4    8.69    4.91
   6   3   4   15.78    3.75
  -7  -3  -4   37.66    7.08
  -7  -3  -4   29.65    8.44
   7   3   4   34.72    7.16
  -8  -3  -4    9.01    4.07
  -8  -3  -4   10.52    4.25
   8   3   4    4.56    4.42
   8   3   4    2.19    3.74
   8  -4  -4   60.60   11.57
  -8   4   4   51.67   10.62
  -8   4   4   53.86   13.73
   7  -4  -4   68.30   12.71
   7  -4  -4   76.85   13.35
  -7   4   4   89.83   16.44
  -7   4   4   78.54   12.20
   6  -4  -4   26.58    6.72
   6  -4  -4   35.70    7.12
  -6   4   4   26.79    8.88
  -6   4   4   22.16    5.78
   5  -4  -4   38.05    7.87
   5  -4  -4   35.79    7.54
  -5   4   4   34.30    7.01
  -5   4   4   38.62    9.86
   4  -4  -4   65.04    7.92
  -4   4   4   54.52    9.60
  -4   4   4   53.49    6.41
   3  -4  -4   29.55    3.43
   3  -4  -4   20.35    4.25
   3  -4  -4   33.86    6.43
   3  -4  -4   19.20    4.32
  -3   4   4   20.05    4.12
  -3   4   4   29.03    6.93
  -3   4   4   28.15    3.39
   2  -4  -4   33.51    5.06
   2  -4  -4   29.91    5.27
   2  -4  -4   30.68    5.32
  -2   4   4   33.50    5.93
  -2   4   4   23.55    5.08
  -2   4   4   33.16    6.34
  -2   4   4   32.46    3.79
   1  -4  -4  987.81   37.26
   1  -4  -4  908.21   36.88
   1  -4  -4  905.57   40.73
   1  -4  -4 1053.78   38.91
  -1   4   4  980.49   38.83
  -1   4   4 1011.32   38.84
  -1   4   4  959.85   37.72
   0  -4  -4   23.84    2.97
   0  -4  -4   21.35    4.59
   0  -4  -4   22.84    4.40
   0   4   4   20.86    3.57
   0   4   4   29.19    4.71
   0   4   4   26.01    4.84
  -1  -4  -4   24.42    2.58
  -1  -4  -4   25.48    5.17
  -1  -4  -4   29.11    4.64
  -1  -4  -4   20.23    3.61
   1   4   4   28.98    3.66
   1   4   4   27.34    5.84
   1   4   4   26.97    3.13
  -2  -4  -4  563.62   20.74
  -2  -4  -4  557.00   23.53
  -2  -4  -4  538.56   25.05
  -2  -4  -4  562.18   27.33
  -2  -4  -4  527.53   23.89
   2   4   4  519.11   22.72
   2   4   4  546.69   20.77
  -3  -4  -4  158.84    8.54
  -3  -4  -4  152.46   11.78
  -3  -4  -4  167.57   10.48
  -3  -4  -4  158.72   12.90
   3   4   4  176.70    8.06
   3   4   4  158.71   13.07
   3   4   4  170.66   10.57
  -4  -4  -4    1.83    1.76
  -4  -4  -4    1.22    1.91
  -4  -4  -4   -0.98    2.23
   4   4   4    3.28    1.40
   4   4   4    5.58    2.81
  -5  -4  -4  184.18   11.71
  -5  -4  -4  153.13   13.76
   5   4   4  165.83    8.88
   5   4   4  172.22   12.55
  -6  -4  -4   32.18    7.38
  -6  -4  -4   30.33    6.11
  -6  -4  -4   26.17    7.31
   6   4   4   26.74    5.16
   6   4   4   31.02    6.63
   6   4   4   36.37    4.31
  -7  -4  -4   34.66    6.74
  -7  -4  -4   17.34    6.06
  -7  -4  -4   26.17    7.04
   7   4   4   28.22    5.65
   7   4   4   24.57    6.24
   7   4   4   27.33    5.92
  -8  -4  -4   -0.76    3.90
  -8  -4  -4    0.38    3.62
   8   4   4    3.24    3.53
   8   4   4    8.34    4.42
   7  -5  -4   26.79    7.57
   7  -5  -4   58.82   10.90
  -7   5   4   32.70    7.04
  -7   5   4   25.92    8.86
   6  -5  -4   66.16   11.76
   6  -5  -4   44.05    8.84
  -6   5   4   68.67   10.53
  -6   5   4   55.46   12.75
   5  -5  -4    1.14    2.19
   5  -5  -4   -1.51    1.97
  -5   5   4    2.01    2.86
  -5   5   4    2.61    3.43
   4  -5  -4  108.93   10.91
   4  -5  -4   94.37   10.53
   4  -5  -4   83.51    6.90
  -4   5   4  106.17    9.21
  -4   5   4   94.78   11.62
  -4   5   4   96.25    6.73
   3  -5  -4  210.51   15.64
   3  -5  -4  225.64   15.23
   3  -5  -4  211.68   12.68
  -3   5   4  212.94   11.87
  -3   5   4  211.04   13.72
  -3   5   4  247.68   17.53
   2  -5  -4  239.48   14.49
   2  -5  -4  243.92   14.23
   2  -5  -4  232.97   16.03
   2  -5  -4  208.76   13.95
  -2   5   4  233.36   16.12
  -2   5   4  224.71   13.10
  -2   5   4  241.53   14.55
   1  -5  -4  226.17   13.06
   1  -5  -4  230.84   14.89
   1  -5  -4  240.49   14.97
   1  -5  -4  251.07   15.30
  -1   5   4  231.01   14.57
  -1   5   4  254.79   14.77
  -1   5   4  253.26   15.54
   0  -5  -4  358.20   20.81
   0  -5  -4  397.74   18.76
   0  -5  -4  398.70   17.12
   0  -5  -4  391.04   19.96
   0   5   4  372.58   18.46
   0   5   4  393.62   20.88
   0   5   4  394.99   19.72
  -1  -5  -4  183.80   14.19
  -1  -5  -4  205.63   12.31
  -1  -5  -4  189.27    9.24
  -1  -5  -4  173.16   11.76
   1   5   4  199.06   10.74
   1   5   4  196.47   14.17
   1   5   4  203.85   12.20
  -2  -5  -4   31.97    6.23
  -2  -5  -4   41.70    5.02
  -2  -5  -4   38.99    3.33
  -2  -5  -4   57.72   14.33
  -2  -5  -4   44.94    7.91
   2   5   4   27.07    8.42
   2   5   4   41.74    5.18
   2   5   4   42.35    4.01
  -3  -5  -4  260.55   18.75
  -3  -5  -4  266.30   11.48
  -3  -5  -4  264.86   17.31
  -3  -5  -4  254.22   14.67
   3   5   4  269.87   11.42
   3   5   4  269.62   15.15
  -4  -5  -4   86.88    7.97
  -4  -5  -4   83.54    9.87
  -4  -5  -4   93.07   10.85
   4   5   4   86.51    5.00
   4   5   4   88.10    8.31
  -5  -5  -4   39.49    8.36
  -5  -5  -4   43.42    5.49
  -5  -5  -4   35.73    8.41
   5   5   4   41.50    4.22
   5   5   4   38.97    3.43
   5   5   4   50.84    8.28
  -6  -5  -4    0.80    2.89
  -6  -5  -4    1.87    2.62
   6   5   4    3.28    2.62
   6   5   4    3.74    2.09
   6   5   4   -0.36    1.69
  -7  -5  -4    6.16    5.04
  -7  -5  -4    2.04    2.83
  -7  -5  -4    3.16    4.07
   7   5   4    4.26    2.49
   7   5   4    2.70    3.15
   7   5   4   -0.73    2.45
   7  -6  -4    5.34    3.82
   7  -6  -4    7.26    4.81
  -7   6   4    4.99    4.48
  -7   6   4   -3.96    4.83
   6  -6  -4    9.69    5.83
   6  -6  -4    4.36    4.46
  -6   6   4   10.44    4.44
  -6   6   4   12.10    7.15
   5  -6  -4  132.07   13.80
  -5   6   4   99.07   10.12
  -5   6   4  128.05    8.43
   4  -6  -4   -3.51    1.72
   4  -6  -4    0.56    2.74
  -4   6   4    6.77    2.72
  -4   6   4    1.88    2.82
  -4   6   4   -5.63    2.85
   3  -6  -4   22.80    7.23
   3  -6  -4   18.84    4.79
  -3   6   4   23.07    5.74
  -3   6   4   12.77    4.74
  -3   6   4   14.99    4.27
   2  -6  -4  234.83   15.40
   2  -6  -4  222.10   16.59
   2  -6  -4  249.25   15.10
  -2   6   4  216.37   19.05
  -2   6   4  206.01   13.91
  -2   6   4  199.51   14.25
   1  -6  -4 1072.29   46.90
   1  -6  -4 1131.11   43.86
   1  -6  -4 1125.97   47.85
  -1   6   4 1143.05   46.88
  -1   6   4 1189.88   48.63
   0  -6  -4  116.94   10.18
   0  -6  -4  102.96    7.34
   0  -6  -4  108.41   11.00
   0   6   4   95.61    9.57
  -1  -6  -4    4.30    1.53
  -1  -6  -4    6.43    4.08
  -1  -6  -4    1.40    1.76
   1   6   4   13.53    3.16
   1   6   4    4.23    2.24
  -2  -6  -4   90.23    5.30
  -2  -6  -4   74.58    8.90
  -2  -6  -4  102.90    8.68
  -2  -6  -4   96.96   11.21
   2   6   4   94.06    8.77
  -3  -6  -4  226.32   14.15
  -3  -6  -4  235.77   18.84
  -3  -6  -4  222.92   16.57
   3   6   4  223.54   15.41
  -4  -6  -4   -1.10    1.99
  -4  -6  -4    4.36    3.13
  -4  -6  -4    3.48    3.40
  -5  -6  -4   -0.42    3.43
  -5  -6  -4    3.95    3.01
  -5  -6  -4    4.46    5.41
   5   6   4    2.98    2.51
  -6  -6  -4   57.59   12.11
  -6  -6  -4   67.59   12.94
  -6  -6  -4   60.61    8.75
   6   6   4   55.57    9.57
  -7  -6  -4    0.28    4.79
  -7  -6  -4   -2.46    3.60
  -7  -6  -4    6.90    5.10
   7   6   4    0.27    3.80
   6  -7  -4   -4.06    3.90
   6  -7  -4    1.29    3.40
  -6   7   4   -2.81    3.87
  -6   7   4   -6.37    4.77
   5  -7  -4    5.05    2.91
   5  -7  -4   -4.40    3.07
   5  -7  -4    3.14    4.11
  -5   7   4    4.31    5.26
  -5   7   4    3.26    3.93
  -5   7   4   10.52    5.32
   4  -7  -4  345.01   28.15
   4  -7  -4  265.01   17.48
   4  -7  -4  335.19   21.56
  -4   7   4  315.15   24.82
  -4   7   4  270.60   16.96
  -4   7   4  261.33   17.67
   3  -7  -4   21.40    5.32
   3  -7  -4   23.86    7.82
   3  -7  -4   16.22    4.80
  -3   7   4   16.16    6.88
  -3   7   4   21.32    6.05
   2  -7  -4 1014.16   42.53
   2  -7  -4 1002.13   45.31
   2  -7  -4  998.94   47.53
  -2   7   4  980.10   43.57
  -2   7   4 1062.92   48.75
   1  -7  -4  153.42   13.23
   1  -7  -4  136.46   15.32
   1  -7  -4  132.55   10.11
  -1   7   4  146.65   13.71
   0  -7  -4   19.54    5.17
   0  -7  -4   26.75    7.40
   0  -7  -4   24.62    4.13
   0   7   4   16.15    4.86
  -1  -7  -4  368.58   21.75
  -1  -7  -4  403.48   26.28
  -1  -7  -4  410.11   16.71
   1   7   4  422.02   23.19
  -2  -7  -4   44.06    8.88
  -2  -7  -4   55.09    6.68
   2   7   4   58.14    9.12
  -3  -7  -4   14.13    5.91
  -3  -7  -4   18.96    4.72
  -3  -7  -4   15.17    6.22
   3   7   4   11.44    4.47
  -4  -7  -4    8.29    5.10
  -4  -7  -4   11.68    6.15
  -4  -7  -4    6.90    3.79
   4   7   4   10.03    3.58
  -5  -7  -4   25.99    7.56
  -5  -7  -4    6.67    5.21
  -5  -7  -4   12.47    4.75
   5   7   4   19.38    5.41
  -6  -7  -4    3.54    5.03
  -6  -7  -4    1.63    3.82
  -6  -7  -4    3.83    4.36
   6   7   4   -0.71    3.45
   5  -8  -4    1.89    4.51
  -5   8   4    2.72    4.75
   4  -8  -4  105.60   11.96
   4  -8  -4  121.11   13.35
   4  -8  -4  152.14   17.59
  -4   8   4   81.37   14.36
  -4   8   4  123.76   11.93
   3  -8  -4  177.80   15.10
   3  -8  -4  152.22   15.97
   3  -8  -4  153.12   13.60
  -3   8   4  142.27   16.85
  -3   8   4  118.77   12.27
   2  -8  -4  185.91   17.63
   2  -8  -4  193.74   13.84
   2  -8  -4  176.76   16.12
  -2   8   4  152.83   13.88
  -2   8   4  171.54   17.31
   1  -8  -4  750.49   32.38
   1  -8  -4  726.65   37.92
   1  -8  -4  780.25   40.31
  -1   8   4  778.01   40.10
   0  -8  -4   19.53    8.29
   0  -8  -4   10.21    3.94
   0   8   4    3.00    3.20
  -1  -8  -4    9.67    2.37
  -1  -8  -4    7.65    5.36
  -1  -8  -4    8.78    4.11
   1   8   4   16.85    5.69
  -2  -8  -4   13.22    5.59
  -2  -8  -4   22.03    5.70
   2   8   4   17.65    5.70
  -3  -8  -4   11.12    6.02
   3   8   4    5.84    4.09
  -4  -8  -4  139.01   12.28
  -4  -8  -4  152.08   17.75
  -4  -8  -4  136.76   15.33
   4   8   4  137.82   13.44
  -5  -8  -4    1.58    3.71
  -5  -8  -4    6.57    4.61
  -5  -8  -4   11.37    5.69
   5   8   4    1.94    4.06
   2  -9  -4   18.92    6.82
   2  -9  -4   16.02    6.75
   2  -9  -4    8.05    4.43
  -2   9   4   22.35    7.24
  -2   9   4   15.64    6.61
   1  -9  -4  -16.43    6.82
   1  -9  -4    2.23    3.66
   1  -9  -4   -4.56    4.40
  -1   9   4    4.23    4.34
  -1   9   4    1.22    3.09
   0  -9  -4    6.99    2.85
   0  -9  -4   12.41    5.12
   0  -9  -4   10.38    5.63
   0   9   4    5.11    4.80
  -1  -9  -4    7.26    5.44
  -1  -9  -4   -4.26    2.39
   1   9   4   -3.63    3.27
  -2  -9  -4   23.25    6.48
  -2  -9  -4   20.92    7.21
   2   9   4   24.52    7.21
   2   8  -5    4.09    3.91
  -2  -8   5    9.60    6.38
  -2  -8   5    8.97   10.96
  -2  -8   5    0.45    3.15
   1   8  -5   14.60    5.90
  -1  -8   5   15.23    5.10
  -1  -8   5   10.47    5.81
  -1  -8   5    9.46    4.19
   0   8  -5   25.45    7.56
   0  -8   5   19.26    6.61
   0  -8   5   26.81    6.49
  -1   8  -5   18.97    6.64
   1  -8   5   14.47    6.55
   1  -8   5   15.38    5.75
   1  -8   5   20.25    5.55
   1  -8   5   31.91    8.40
  -2   8  -5   19.27    7.61
   2  -8   5   30.60    7.04
   2  -8   5   11.12    4.62
   2  -8   5   12.51    6.25
  -3   8  -5    5.62    5.41
   3  -8   5    2.37    4.59
   3  -8   5   11.81    5.49
   3  -8   5    8.40    5.36
   4   7  -5   20.48    6.79
  -4  -7   5   22.91    8.23
  -4  -7   5   10.34    5.31
   3   7  -5   19.14    6.17
  -3  -7   5   31.78   10.57
   2   7  -5    3.37    3.55
  -2  -7   5    1.67    3.43
  -2  -7   5    3.88    2.81
   1   7  -5   37.52    8.49
  -1  -7   5   39.24    9.96
  -1  -7   5   38.41    7.35
  -1  -7   5   22.17    5.26
   0   7  -5    3.31    3.21
   0  -7   5    7.02    2.48
   0  -7   5    8.51    3.73
   0  -7   5    1.35    2.50
   0  -7   5    3.79    2.74
   0  -7   5    0.67    2.72
  -1   7  -5   -1.12    2.15
   1  -7   5   -1.40    3.84
   1  -7   5   -2.26    2.73
   1  -7   5    0.52    2.63
   1  -7   5   -4.45    2.06
  -2   7  -5   65.59   12.76
   2  -7   5   41.20    9.63
   2  -7   5   63.99   11.25
   2  -7   5   53.10    9.21
  -3   7  -5   15.01    6.90
   3  -7   5    9.91    4.83
   3  -7   5    5.36    4.73
   3  -7   5    3.44    3.95
  -4   7  -5   15.08    6.55
   4  -7   5   24.39    7.83
   4  -7   5   28.83    8.30
   4  -7   5   26.94    7.85
  -5   7  -5   -0.93    4.90
   5  -7   5   -5.64    3.83
   5  -7   5    1.19    4.47
   6   6  -5    0.13    3.41
  -6  -6   5    8.52    4.90
  -6  -6   5    2.06    4.52
   5   6  -5    9.67    4.55
  -5  -6   5   13.20    6.37
  -5  -6   5    8.86    4.41
   4   6  -5    8.57    4.19
  -4  -6   5    4.68    4.41
  -4  -6   5    7.62    4.67
   3   6  -5  244.99   17.71
  -3  -6   5  258.76   20.95
  -3  -6   5  230.85   18.34
   2   6  -5   20.17    5.41
  -2  -6   5   30.65    8.07
  -2  -6   5   22.57    4.24
  -2  -6   5   22.19    6.44
   1   6  -5   44.14    7.47
  -1  -6   5   45.74    5.66
  -1  -6   5   46.73    8.19
  -1  -6   5   34.25    7.60
   0   6  -5  196.61   15.25
   0  -6   5  201.10   12.88
   0  -6   5  202.47   11.93
   0  -6   5  196.04   13.76
   0  -6   5  231.53   18.12
   0  -6   5  199.44   10.46
  -1   6  -5    3.63    2.78
   1  -6   5    3.51    2.70
   1  -6   5   -0.24    2.18
   1  -6   5   -0.69    2.51
   1  -6   5   -3.65    2.68
  -2   6  -5  132.44   13.19
   2  -6   5  135.08   12.19
   2  -6   5  138.46   13.54
   2  -6   5  185.94   30.63
  -3   6  -5  167.26   15.93
   3  -6   5  155.71   14.02
   3  -6   5  161.85   14.66
  -4   6  -5    3.72    3.76
   4  -6   5    4.62    3.43
   4  -6   5    8.47    5.41
  -5   6  -5   29.20    9.15
   5  -6   5   46.30    9.22
   5  -6   5   48.12   10.83
  -6   6  -5   -0.25    4.74
   6  -6   5   -4.42    4.13
   6  -6   5    6.91    5.33
   6   5  -5   32.00    7.86
  -6  -5   5   24.57    8.27
  -6  -5   5   29.71    8.11
   5   5  -5   40.33    8.73
  -5  -5   5   32.86    9.88
   4   5  -5  144.00   12.76
  -4  -5   5  144.87   14.63
  -4  -5   5  140.06   14.10
   3   5  -5   59.87    7.61
  -3  -5   5   70.94   12.22
  -3  -5   5   49.46    8.24
   2   5  -5   93.92    9.32
  -2  -5   5  121.66   12.10
  -2  -5   5  101.95   10.06
  -2  -5   5   88.81    6.33
   1   5  -5    1.66    2.09
  -1  -5   5    1.58    1.94
  -1  -5   5    0.67    1.77
  -1  -5   5    0.42    0.89
   0   5  -5    8.92    3.25
   0  -5   5    6.77    2.97
   0  -5   5   15.23    4.21
   0  -5   5   11.71    3.66
   0  -5   5   13.13    2.75
  -1   5  -5  274.25   17.26
   1  -5   5  259.91   12.83
   1  -5   5  278.89   18.41
   1  -5   5  259.23   13.92
  -2   5  -5   34.91   13.64
   2  -5   5   22.29    4.85
   2  -5   5   30.69    5.94
  -3   5  -5   45.29    8.48
   3  -5   5   48.75    8.51
  -4   5  -5   -0.12    2.18
   4  -5   5   -1.31    2.07
  -5   5  -5    4.12    5.52
   5  -5   5   10.99    4.70
   5  -5   5   20.43    6.60
  -6   5  -5   34.98    9.92
   6  -5   5   46.74   10.45
   6  -5   5   33.41    7.29
  -7   5  -5   14.93    7.98
   7  -5   5   13.61    6.73
   7  -5   5   24.56    6.65
   7   4  -5   55.75   11.67
  -7  -4   5   39.16   10.25
  -7  -4   5   45.80    9.70
   6   4  -5   55.10   10.38
  -6  -4   5   46.09   11.13
  -6  -4   5   37.56    8.07
   5   4  -5   52.37    8.89
  -5  -4   5   80.78   10.03
  -5  -4   5   57.13   11.38
   4   4  -5   14.62    4.13
  -4  -4   5    9.29    3.53
  -4  -4   5   29.39    7.38
   3   4  -5   19.95    4.15
  -3  -4   5   22.94    6.03
  -3  -4   5   35.93    7.44
   2   4  -5  170.08   11.91
  -2  -4   5  192.43   14.22
  -2  -4   5  172.17   11.68
  -2  -4   5  160.62   12.19
   1   4  -5    4.77    2.16
   1   4  -5   -1.37    2.31
  -1  -4   5    1.20    1.92
  -1  -4   5    7.16    3.61
  -1  -4   5   -0.25    1.53
  -1  -4   5    1.86    0.96
  -1  -4   5    0.27    1.46
   0   4  -5  865.90   36.56
   0   4  -5  861.95   35.33
   0  -4   5  895.24   38.00
   0  -4   5  844.91   31.43
   0  -4   5  853.15   35.43
   0  -4   5  807.60   33.14
  -1   4  -5  133.74   10.27
  -1   4  -5  139.47   10.73
   1  -4   5  129.31    9.79
   1  -4   5  135.96    7.61
   1  -4   5  134.43    8.75
   1  -4   5  141.52   11.31
  -2   4  -5  333.68   19.28
  -2   4  -5  353.76   19.86
   2  -4   5  352.87   18.30
   2  -4   5  357.43   18.08
   2  -4   5  352.29   19.65
  -3   4  -5    6.54    3.08
  -3   4  -5    5.42    2.63
   3  -4   5    1.98    3.16
   3  -4   5    6.31    3.41
  -4   4  -5   19.74    5.79
  -4   4  -5   20.06    4.97
   4  -4   5   15.79    4.51
  -5   4  -5  102.92   11.95
   5  -4   5   98.96    9.33
  -6   4  -5   -3.45    4.00
   6  -4   5   10.21    4.75
   6  -4   5   -0.24    2.63
  -7   4  -5   14.43    6.50
   7  -4   5    8.49    3.42
   7  -4   5    5.47    4.51
  -8   4  -5   -2.57    4.85
   8  -4   5   -2.95    4.71
   8   3  -5    0.99    5.17
   8   3  -5    5.76    3.25
  -8  -3   5   -1.85    4.61
  -8  -3   5    6.68    5.14
   7   3  -5   26.62    8.15
   7   3  -5    9.97    6.97
   7   3  -5   22.04    3.87
  -7  -3   5   17.59    5.96
  -7  -3   5   18.44    6.41
   6   3  -5   18.45    5.57
   6   3  -5   20.82    3.43
   6   3  -5   24.42    5.19
  -6  -3   5   13.55    5.86
  -6  -3   5   34.82    7.65
   5   3  -5   69.37    4.70
   5   3  -5   65.50    8.48
  -5  -3   5   45.34    7.96
  -5  -3   5   47.02    8.83
   4   3  -5  129.37   11.30
   4   3  -5  128.22   10.64
   4   3  -5  147.85    7.01
  -4  -3   5  143.78   11.96
  -4  -3   5  127.84   11.92
   3   3  -5  194.87   15.14
   3   3  -5  216.81   13.91
   3   3  -5  214.30    9.05
  -3  -3   5  217.72   10.05
  -3  -3   5  202.28   14.17
  -3  -3   5  214.66   14.63
   2   3  -5  933.83   39.17
   2   3  -5 1008.45   40.13
  -2  -3   5  980.35   41.02
  -2  -3   5 1010.84   43.01
  -2  -3   5 1021.95   34.70
   1   3  -5  344.13   17.70
   1   3  -5  351.50   16.87
   1   3  -5  359.36   14.44
  -1  -3   5  327.51   17.45
  -1  -3   5  321.67   18.06
  -1  -3   5  331.78   16.77
  -1  -3   5  338.79   13.46
   0   3  -5    8.75    2.37
   0   3  -5    5.68    1.84
   0   3  -5    5.74    2.17
   0  -3   5   10.32    2.83
   0  -3   5    7.45    2.63
   0  -3   5    8.07    1.85
   0  -3   5    4.83    1.90
  -1   3  -5  391.08   19.69
  -1   3  -5  423.15   19.34
   1  -3   5  398.39   19.93
   1  -3   5  432.80   16.05
   1  -3   5  396.25   17.71
   1  -3   5  395.49   18.40
  -2   3  -5   78.42    7.49
  -2   3  -5   87.04    7.94
   2  -3   5   92.82    7.28
   2  -3   5   90.29    7.95
   2  -3   5   91.35    7.44
  -3   3  -5    7.53    3.45
  -3   3  -5    3.61    2.71
   3  -3   5    4.21    2.34
   3  -3   5    0.43    2.43
   3  -3   5    5.88    2.74
  -4   3  -5  103.47   10.49
  -4   3  -5   86.89    9.65
   4  -3   5  104.08    9.45
   4  -3   5   98.33    8.53
  -5   3  -5  146.31   14.04
   5  -3   5  156.33   11.33
   6  -3   5    2.01    2.23
  -7   3  -5   18.88    7.17
   7  -3   5    9.73    3.65
   7  -3   5   16.06    6.07
  -8   3  -5    2.92    4.89
   8  -3   5   -0.98    3.04
   8  -3   5    4.26    5.81
   8   2  -5    6.13    4.15
   8   2  -5    0.08    2.93
  -8  -2   5   -0.72    2.93
  -8  -2   5    1.14    3.42
   7   2  -5   29.62    7.30
   7   2  -5   31.00    6.31
  -7  -2   5   36.65    8.39
  -7  -2   5   53.06    8.20
   6   2  -5    4.38    2.26
   6   2  -5    2.42    2.72
   6   2  -5    3.09    3.63
  -6  -2   5   -0.98    2.00
  -6  -2   5   11.37    4.95
   5   2  -5  129.32   12.17
   5   2  -5  145.34    8.98
   5   2  -5  126.77    9.97
  -5  -2   5  141.72   10.99
  -5  -2   5  145.14   13.19
   4   2  -5   49.51    4.44
   4   2  -5   61.01    6.35
   4   2  -5   82.48   22.51
   4   2  -5   66.39    7.57
  -4  -2   5   44.52    7.67
  -4  -2   5   61.48    6.80
   3   2  -5  569.46   20.47
   3   2  -5  557.08   23.94
  -3  -2   5  500.13   24.25
  -3  -2   5  527.82   22.82
  -3  -2   5  515.92   25.64
   2   2  -5  115.69    5.96
   2   2  -5  112.07    8.09
   2   2  -5  112.12    8.29
  -2  -2   5  107.93    8.59
  -2  -2   5  114.25    6.43
  -2  -2   5  116.58    8.67
   1   2  -5  283.36   14.28
   1   2  -5  264.49   13.52
   1   2  -5  265.71   11.82
  -1  -2   5  292.99   14.88
  -1  -2   5  303.99   14.71
  -1  -2   5  289.65   14.30
  -1  -2   5  290.28   11.70
   0   2  -5 1165.46   42.48
   0   2  -5 1211.69   42.35
   0   2  -5 1140.76   41.88
   0  -2   5 1150.50   44.05
   0  -2   5 1151.84   42.54
   0  -2   5 1198.02   42.11
   0  -2   5 1243.52   42.28
  -1   2  -5 1507.00   52.11
  -1   2  -5 1395.91   50.97
  -1   2  -5 1383.27   51.82
  -1   2  -5 1395.61   52.52
   1  -2   5 1458.76   49.01
   1  -2   5 1496.14   50.77
   1  -2   5 1472.22   52.64
   1  -2   5 1399.78   50.61
  -2   2  -5  271.19   15.08
  -2   2  -5  281.50   14.51
  -2   2  -5  263.47   14.58
  -2   2  -5  298.86   15.40
   2  -2   5  279.77   13.49
   2  -2   5  294.74   14.49
   2  -2   5  286.04   14.64
  -3   2  -5  637.93   28.45
  -3   2  -5  637.81   27.93
  -3   2  -5  647.16   28.79
   3  -2   5  631.35   27.04
   3  -2   5  647.77   26.66
   3  -2   5  610.22   27.51
  -4   2  -5  165.23   12.65
  -4   2  -5  143.27   11.70
   4  -2   5  136.20   10.83
   4  -2   5  146.65   11.63
   4  -2   5  162.51   10.64
  -5   2  -5  379.62   22.74
  -5   2  -5  378.47   23.33
   5  -2   5  353.91   21.15
   5  -2   5  427.28   20.36
  -6   2  -5  183.71   16.34
  -6   2  -5  167.69    9.57
   6  -2   5  172.77   12.06
  -7   2  -5   70.28   11.66
  -7   2  -5   89.07    7.40
   7  -2   5   85.12    8.33
   7  -2   5   88.38   10.85
  -8   2  -5    5.64    3.93
   8  -2   5    9.18    3.41
   8  -2   5    4.74    5.19
   8   1  -5   30.90    6.50
  -8  -1   5   35.69    9.72
   7   1  -5   29.49    4.15
   7   1  -5   30.24    4.90
  -7  -1   5   30.29    8.48
  -7  -1   5   35.65    5.50
   6   1  -5   15.58    3.98
   6   1  -5   18.52    4.02
  -6  -1   5   25.35    6.72
  -6  -1   5   24.28    4.65
   5   1  -5   50.59    5.65
   5   1  -5   52.06    3.64
   5   1  -5   52.20    5.07
  -5  -1   5   66.29   11.55
  -5  -1   5   56.12    5.88
   4   1  -5   47.91    9.09
   4   1  -5   42.43    4.29
   4   1  -5   40.21    4.40
  -4  -1   5   34.99    5.54
  -4  -1   5   40.16    6.33
  -4  -1   5   26.19    6.12
   3   1  -5  700.82   26.93
   3   1  -5  671.82   31.64
   3   1  -5  680.82   27.24
  -3  -1   5  753.76   28.75
  -3  -1   5  710.46   28.27
   2   1  -5   11.64    2.78
   2   1  -5   10.00    2.34
   2   1  -5    9.62    1.84
  -2  -1   5   10.50    2.23
  -2  -1   5   18.51    3.32
  -2  -1   5   15.60    3.41
   1   1  -5   12.31    1.87
   1   1  -5   16.66    3.08
   1   1  -5   14.15    2.22
   1   1  -5    9.33    2.30
  -1  -1   5   15.29    3.61
  -1  -1   5   12.19    2.20
  -1  -1   5    9.38    2.08
   0   1  -5   25.92    2.51
   0   1  -5   27.55    2.77
   0   1  -5   21.15    2.51
   0  -1   5   25.88    2.68
   0  -1   5   24.81    2.72
   0  -1   5   22.52    2.97
  -1   1  -5 4809.55  158.94
   1  -1   5 4813.64  156.29
   1  -1   5 4811.90  158.15
  -2   1  -5 2147.62   77.11
  -2   1  -5 2360.50   77.86
  -2   1  -5 2162.62   75.89
  -2   1  -5 2158.33   77.04
   2  -1   5 2192.06   76.90
   2  -1   5 2234.49   76.20
   2  -1   5 2203.30   76.17
  -3   1  -5 1304.28   48.37
  -3   1  -5 1306.26   49.15
   3  -1   5 1249.92   47.40
   3  -1   5 1210.81   47.38
   3  -1   5 1275.98   46.61
  -4   1  -5  258.71   11.41
  -4   1  -5  250.78   15.80
  -4   1  -5  241.56   15.27
   4  -1   5  250.25   14.28
   4  -1   5  261.45   14.86
   4  -1   5  265.20   29.38
  -5   1  -5    2.14    1.67
  -5   1  -5    1.76    1.82
   5  -1   5    1.78    2.75
   5  -1   5    2.10    1.74
   5  -1   5   -0.28    3.38
  -6   1  -5  237.94   13.42
  -6   1  -5  241.53   17.57
  -6   1  -5  253.12   18.79
   6  -1   5  244.34   15.27
   6  -1   5  259.56   16.77
  -7   1  -5   33.84    8.19
  -7   1  -5   31.09    7.19
  -7   1  -5   33.60    6.39
   7  -1   5   28.36    6.19
   7  -1   5   30.95    6.67
  -8   1  -5   17.46    4.90
  -8   1  -5   22.14    8.01
   8  -1   5   23.33    7.25
   8  -1   5   27.68    5.77
  -9   1  -5    5.37    4.32
   9  -1   5   -1.90    3.82
   9  -1   5    5.04    5.90
   8   0  -5   95.49   10.57
   8   0  -5   73.56    7.59
  -8   0   5   80.69   14.38
   7   0  -5   60.70    6.11
   7   0  -5   55.58    8.87
  -7   0   5   50.73   10.59
   6   0  -5  134.65    8.88
   6   0  -5  126.55   10.83
  -6   0   5  106.21   11.45
   5   0  -5    9.25    3.24
   5   0  -5    8.51    1.99
   5   0  -5   11.82    3.00
  -5   0   5    8.05    2.03
  -5   0   5    6.79    3.09
   4   0  -5   75.82    4.76
   4   0  -5   75.24    5.26
   4   0  -5   65.86    6.40
   4   0  -5   98.89   23.77
  -4   0   5   67.06    7.40
  -4   0   5   72.15    5.08
  -4   0   5   74.85    7.78
   3   0  -5   79.07    4.73
   3   0  -5   68.67    5.76
   3   0  -5   58.98    7.15
   3   0  -5   71.90    4.53
  -3   0   5   64.99    6.64
  -3   0   5   66.29    4.73
  -3   0   5   63.10    6.09
   2   0  -5   96.41    5.09
   2   0  -5   99.44    6.29
   2   0  -5  101.12    5.71
   2   0  -5   89.05    7.33
  -2   0   5   93.07    6.65
  -2   0   5   96.84    5.66
  -2   0   5  101.29    7.50
   1   0  -5 3097.69   98.83
   1   0  -5 2992.47   99.91
   1   0  -5 3185.97  101.13
  -1   0   5 2880.79   99.58
  -1   0   5 2713.35  112.89
  -1   0   5 3119.18  101.70
   0   0  -5 4234.22  141.47
   0   0   5 4401.99  142.10
  -1   0  -5 1309.33   43.32
  -1   0  -5 1290.32   45.69
  -1   0  -5 1233.28   45.30
   1   0   5 1279.75   46.41
   1   0   5 1287.96   44.98
   1   0   5 1350.24   44.49
   1   0   5 1304.86   42.76
  -2   0  -5  959.58   36.54
  -2   0  -5  972.30   36.49
   2   0   5  983.99   34.39
   2   0   5  966.41   37.13
   2   0   5  979.36   35.79
  -3   0  -5  714.13   26.56
  -3   0  -5  728.10   29.05
  -3   0  -5  720.55   29.37
  -3   0  -5  712.94   29.81
   3   0   5  703.86   28.52
   3   0   5  698.50   29.41
   3   0   5  700.20   28.04
  -4   0  -5  720.40   30.99
  -4   0  -5  721.32   28.13
  -4   0  -5  719.64   31.36
   4   0   5  710.18   30.18
   4   0   5  692.92   30.22
   4   0   5  706.40   30.52
   4   0   5  734.17   30.82
  -5   0  -5  281.09   16.79
  -5   0  -5  294.74   17.88
  -5   0  -5  290.14   14.75
   5   0   5  271.26   16.43
   5   0   5  250.21   15.54
   5   0   5  253.83   15.87
   5   0   5  249.92   16.53
  -6   0  -5   92.08   10.37
  -6   0  -5   78.35    8.96
  -6   0  -5   76.48    7.60
   6   0   5   76.82    9.07
   6   0   5   77.99    8.32
  -7   0  -5    1.67    2.87
  -7   0  -5   -0.43    2.39
   7   0   5   -2.75    2.06
  -8   0  -5   -2.53    2.26
  -8   0  -5   -4.35    2.78
   8   0   5   -2.05    3.72
   8   0   5   -3.30    3.00
  -9   0  -5    0.49    3.60
   9   0   5    5.21    5.19
   9   0   5    0.89    3.61
   8  -1  -5    1.92    3.64
   8  -1  -5    1.85    3.35
  -8   1   5    0.84    4.02
   7  -1  -5   -1.61    2.25
   7  -1  -5   -4.88    2.09
  -7   1   5    2.41    2.20
   6  -1  -5   25.31    5.23
  -6   1   5   28.66    7.21
   5  -1  -5   94.74    7.52
   5  -1  -5   87.09    8.74
  -5   1   5   93.40    9.38
  -5   1   5   74.34    9.75
   4  -1  -5   -0.70    8.91
   4  -1  -5    3.22    1.90
   4  -1  -5    3.97    2.21
  -4   1   5    2.56    2.83
  -4   1   5    2.25    2.06
  -4   1   5    3.87    2.27
   3  -1  -5  343.66   15.17
   3  -1  -5  335.16   16.50
   3  -1  -5  359.61   18.65
  -3   1   5  320.42   17.20
  -3   1   5  304.73   17.75
  -3   1   5  314.85   17.09
   2  -1  -5 1225.88   48.01
   2  -1  -5 1276.05   46.84
   2  -1  -5 1284.18   45.72
  -2   1   5 1302.62   43.57
  -2   1   5 1365.20   48.07
  -2   1   5 1324.11   48.41
  -2   1   5 1338.13   48.69
   1  -1  -5  167.92    8.75
   1  -1  -5  161.44    8.51
   1  -1  -5  164.27    8.31
  -1   1   5  170.39    8.18
  -1   1   5  176.82    9.10
   0  -1  -5  182.89    8.98
   0  -1  -5  181.72    7.29
   0   1   5  196.79    7.58
   0   1   5  182.28    9.54
   0   1   5  172.86   15.20
  -1  -1  -5 3625.61  121.49
   1   1   5 3684.38  122.23
  -2  -1  -5  332.44   15.33
  -2  -1  -5  344.38   15.86
  -2  -1  -5  352.13   15.25
   2   1   5  354.92   16.83
   2   1   5  362.48   14.44
   2   1   5  351.59   14.92
  -3  -1  -5 1484.55   54.88
  -3  -1  -5 1550.38   54.99
  -3  -1  -5 1505.62   53.89
   3   1   5 1460.22   54.24
   3   1   5 1524.10   53.71
   3   1   5 1538.64   56.28
  -4  -1  -5  150.67    9.96
  -4  -1  -5  158.89   10.59
  -4  -1  -5  161.03   11.11
   4   1   5  146.30   10.74
   4   1   5  157.55   10.05
   4   1   5  168.44   11.81
  -5  -1  -5   53.88    6.06
  -5  -1  -5   52.45    6.43
   5   1   5   80.52   11.25
   5   1   5   54.29    7.80
   5   1   5   68.57   10.27
  -6  -1  -5   34.53    6.40
   6   1   5   37.28    7.96
  -7  -1  -5   -0.76    2.76
  -7  -1  -5   -0.81    2.05
  -8  -1  -5    2.33    3.04
  -8  -1  -5   10.85    4.65
   8   1   5    5.49    5.08
   8   1   5    6.96    3.82
  -9  -1  -5   10.02    4.79
   9   1   5   14.08    5.95
   9   1   5   13.20    6.39
   8  -2  -5    3.91    3.86
   8  -2  -5    3.97    3.65
  -8   2   5    1.80    4.41
   7  -2  -5   -0.19    2.65
   7  -2  -5    1.34    2.79
  -7   2   5   -0.32    2.36
  -7   2   5   -0.78    3.30
   6  -2  -5   43.82    7.26
   6  -2  -5   71.81   11.38
  -6   2   5   50.93    8.59
  -6   2   5   25.33    6.83
   5  -2  -5   -0.02    1.43
   5  -2  -5    2.27    2.15
  -5   2   5    1.72    1.97
  -5   2   5    0.04    1.56
   4  -2  -5  129.96    9.46
   4  -2  -5  118.69   10.07
   4  -2  -5  120.81   11.28
  -4   2   5  124.05   11.25
  -4   2   5  124.27   10.22
   3  -2  -5  387.40   18.93
   3  -2  -5  370.71   19.55
   3  -2  -5  375.59   17.89
  -3   2   5  376.65   19.02
  -3   2   5  334.66   19.57
  -3   2   5  396.11   20.08
   2  -2  -5    1.98    1.31
   2  -2  -5    0.09    1.10
   2  -2  -5   -0.35    1.09
  -2   2   5    0.37    1.12
  -2   2   5   -0.17    1.08
  -2   2   5    0.51    0.73
  -2   2   5   -1.20    1.01
   1  -2  -5   -0.85    0.50
   1  -2  -5   -1.60    0.69
   1  -2  -5    0.28    0.80
  -1   2   5    2.04    1.46
  -1   2   5    1.58    1.43
  -1   2   5   -0.34    0.70
   0  -2  -5   48.83    3.83
   0  -2  -5   51.20    4.41
   0  -2  -5   53.37    3.30
   0  -2  -5   47.61    4.21
   0   2   5   51.28    3.63
   0   2   5   41.10    3.81
  -1  -2  -5   72.52    4.78
  -1  -2  -5   65.80    5.20
  -1  -2  -5   69.90    5.88
  -1  -2  -5   75.93    4.11
   1   2   5   68.79    4.57
   1   2   5   72.14    6.06
   1   2   5   67.18    3.73
  -2  -2  -5  494.13   21.39
  -2  -2  -5  515.22   21.43
  -2  -2  -5  532.62   20.35
  -2  -2  -5  483.00   22.25
   2   2   5  505.48   19.04
   2   2   5  495.66   19.49
   2   2   5  478.72   22.53
  -3  -2  -5    6.26    2.58
  -3  -2  -5    4.24    1.94
  -3  -2  -5    0.73    1.12
  -3  -2  -5    1.34    1.30
   3   2   5    3.79    1.25
   3   2   5    2.22    1.66
   3   2   5    0.24    2.30
   3   2   5    4.34    1.55
  -4  -2  -5   13.59    3.63
  -4  -2  -5   11.56    3.83
  -4  -2  -5   12.61    3.12
   4   2   5   14.48    4.17
   4   2   5   13.66    3.05
   4   2   5   12.25    4.67
  -5  -2  -5   34.76    6.21
  -5  -2  -5   27.25    6.24
   5   2   5   38.08    5.92
   5   2   5   35.06    7.03
   5   2   5   34.45    7.19
  -6  -2  -5   11.44    3.41
  -6  -2  -5    6.04    3.85
   6   2   5   13.29    4.07
  -7  -2  -5   42.37    7.62
  -7  -2  -5   48.99    9.99
  -8  -2  -5   12.40    5.41
  -8  -2  -5   21.27    6.12
   8   2   5   10.43    5.39
  -9  -2  -5    7.36    6.41
  -9  -2  -5   11.32    5.71
   9   2   5   17.75    6.64
   8  -3  -5   -2.37    3.02
   8  -3  -5   -1.43    3.99
  -8   3   5    3.57    5.07
   7  -3  -5   10.53    5.50
   7  -3  -5   13.00    4.99
  -7   3   5   15.58    5.98
  -7   3   5   10.40    5.74
   6  -3  -5    1.22    2.29
   6  -3  -5    3.88    2.69
  -6   3   5    5.57    3.01
  -6   3   5    7.03    4.67
   5  -3  -5   34.45    7.05
   5  -3  -5   26.88    6.55
  -5   3   5   27.19    6.09
   4  -3  -5  126.85   11.72
   4  -3  -5  129.81   11.11
   4  -3  -5  140.52   10.78
  -4   3   5  127.18   10.34
  -4   3   5  130.21   12.35
   3  -3  -5  180.21   11.93
   3  -3  -5  181.21   12.32
   3  -3  -5  170.36   12.32
  -3   3   5  181.92   11.87
  -3   3   5  197.16   31.12
  -3   3   5  180.18   13.39
   2  -3  -5 1522.10   57.21
   2  -3  -5 1591.01   57.86
   2  -3  -5 1484.13   57.18
   2  -3  -5 1675.59   54.33
  -2   3   5 1540.79   57.56
  -2   3   5 1535.32   58.67
  -2   3   5 1643.63   54.19
  -2   3   5 1530.21   58.61
   1  -3  -5   13.75    2.99
   1  -3  -5   11.90    2.49
   1  -3  -5   13.33    2.90
   1  -3  -5   13.66    2.80
  -1   3   5   15.05    3.57
  -1   3   5    9.73    2.46
  -1   3   5   28.35    5.38
  -1   3   5   19.75    3.27
   0  -3  -5   81.93    5.57
   0  -3  -5   84.72    5.85
   0  -3  -5   79.94    6.40
   0  -3  -5   90.91    7.03
   0   3   5   80.48    5.76
   0   3   5   82.87    6.86
   0   3   5   86.75    6.14
  -1  -3  -5 1240.43   44.07
  -1  -3  -5 1247.24   48.08
  -1  -3  -5 1249.07   55.89
  -1  -3  -5 1259.73   46.16
   1   3   5 1287.24   44.64
   1   3   5 1298.27   48.36
   1   3   5 1274.04   44.11
  -2  -3  -5  298.51   14.64
  -2  -3  -5  297.01   13.07
  -2  -3  -5  297.64   15.52
  -2  -3  -5  262.54   15.93
   2   3   5  295.68   12.54
   2   3   5  293.58   12.90
   2   3   5  287.83   16.44
  -3  -3  -5    6.33    2.94
  -3  -3  -5    9.21    3.30
  -3  -3  -5    8.08    2.33
  -3  -3  -5    7.90    2.56
   3   3   5   10.98    2.29
   3   3   5    7.71    2.41
   3   3   5   10.56    3.51
  -4  -3  -5    1.74    1.90
  -4  -3  -5   -1.06    1.87
  -4  -3  -5    1.20    1.55
  -4  -3  -5    0.99    1.44
   4   3   5    4.27    2.70
   4   3   5    5.02    3.02
   4   3   5    1.77    1.48
   4   3   5    3.03    1.70
  -5  -3  -5   38.15    6.56
  -5  -3  -5   44.26    8.73
  -5  -3  -5   27.54    6.26
   5   3   5   31.90    4.77
   5   3   5   38.74    7.93
   5   3   5   34.06    6.38
  -6  -3  -5   76.33    9.37
  -6  -3  -5   68.71    7.62
   6   3   5   72.85    7.18
   6   3   5   79.77    8.83
  -7  -3  -5   30.03    7.46
  -7  -3  -5   33.11    6.88
   7   3   5   26.77    6.61
  -8  -3  -5    9.11    5.30
  -8  -3  -5   13.10    5.40
   8   3   5   15.58    6.13
   8   3   5    8.99    4.99
   8  -4  -5    2.14    3.59
   8  -4  -5    0.61    4.45
  -8   4   5   -1.29    5.47
   7  -4  -5   -0.55    3.28
   7  -4  -5    0.00    3.01
  -7   4   5   -6.98    4.13
  -7   4   5    2.48    3.16
   6  -4  -5    0.88    2.19
   6  -4  -5   -1.34    2.32
  -6   4   5   -4.00    2.61
  -6   4   5    0.59    2.37
   5  -4  -5   -1.17    1.73
   5  -4  -5    1.24    2.03
  -5   4   5    0.42    2.08
  -5   4   5   -4.63    2.72
   4  -4  -5  107.45   10.62
   4  -4  -5   93.94    9.82
  -4   4   5  118.19   10.02
  -4   4   5  116.52   12.21
   3  -4  -5   15.89    3.76
   3  -4  -5   40.91    7.30
   3  -4  -5   26.84    3.24
   3  -4  -5   19.86    4.87
  -3   4   5   30.17    3.09
  -3   4   5   38.49    6.99
  -3   4   5   15.57    4.15
   2  -4  -5   21.71    3.83
   2  -4  -5   26.49    5.66
   2  -4  -5   14.27    3.38
   2  -4  -5   12.34    3.21
  -2   4   5   12.41    3.82
  -2   4   5   11.15    3.40
  -2   4   5   20.11    4.40
   1  -4  -5 1003.89   40.07
   1  -4  -5  965.39   38.47
   1  -4  -5  945.65   37.33
   1  -4  -5  946.87   37.14
  -1   4   5  953.81   39.00
  -1   4   5  996.17   39.04
  -1   4   5  967.68   39.11
  -1   4   5 1037.93   38.54
   0  -4  -5  600.14   23.99
   0  -4  -5  547.41   29.79
   0  -4  -5  579.11   27.09
   0  -4  -5  641.09   24.64
   0   4   5  622.56   27.29
   0   4   5  651.72   25.77
   0   4   5  596.03   25.34
  -1  -4  -5  600.37   27.54
  -1  -4  -5  637.35   25.56
  -1  -4  -5  587.02   22.39
  -1  -4  -5  580.07   23.75
   1   4   5  570.85   27.25
   1   4   5  567.63   23.71
   1   4   5  541.11   23.08
  -2  -4  -5  807.68   31.96
  -2  -4  -5  787.67   33.50
  -2  -4  -5  768.98   28.88
  -2  -4  -5  750.11   31.28
  -2  -4  -5  761.10   34.85
   2   4   5  790.08   30.41
   2   4   5  789.00   29.03
  -3  -4  -5  231.94   11.47
  -3  -4  -5  224.08   14.11
  -3  -4  -5  236.85   16.15
  -3  -4  -5  233.09   14.94
   3   4   5  242.39   10.77
   3   4   5  238.61   16.55
   3   4   5  208.67   12.22
  -4  -4  -5   77.37    9.15
  -4  -4  -5   63.11    5.87
  -4  -4  -5   81.16    7.32
  -4  -4  -5   64.52    7.80
   4   4   5   61.20    4.85
   4   4   5   71.66    6.85
  -5  -4  -5   13.93    4.44
  -5  -4  -5   13.18    4.35
  -5  -4  -5   15.80    3.96
   5   4   5   17.90    3.45
   5   4   5   21.74    5.03
  -6  -4  -5   15.98    5.39
  -6  -4  -5   13.90    4.30
  -6  -4  -5   14.89    6.10
   6   4   5    7.39    3.10
   6   4   5   10.04    4.03
  -7  -4  -5   14.10    4.94
  -7  -4  -5   18.44    6.16
   7   4   5   17.98    4.35
   7   4   5   18.17    5.40
   7   4   5   13.25    4.22
  -8  -4  -5   -2.80    3.39
  -8  -4  -5    1.91    3.46
   8   4   5   -1.00    3.33
   8   4   5   -1.57    3.77
   7  -5  -5   39.33    9.22
   7  -5  -5   39.06    8.74
  -7   5   5   45.93    9.31
  -7   5   5   40.99   12.06
   6  -5  -5   54.27   10.56
   6  -5  -5   47.90    8.99
  -6   5   5   62.79   13.17
   5  -5  -5    4.27    3.11
   5  -5  -5    5.42    2.89
  -5   5   5    1.80    2.60
  -5   5   5   -5.22    2.95
   4  -5  -5   47.61    8.49
   4  -5  -5   46.01    8.32
   4  -5  -5   45.41    4.38
  -4   5   5   36.51    8.10
  -4   5   5   57.33    6.71
   3  -5  -5   25.47    6.77
   3  -5  -5   19.05    3.86
   3  -5  -5   18.66    5.03
  -3   5   5   15.40    4.48
  -3   5   5   12.84    4.86
  -3   5   5   22.80    3.82
   2  -5  -5  125.45    9.75
   2  -5  -5  117.11    9.94
   2  -5  -5  126.34   11.16
   2  -5  -5  141.06   10.46
  -2   5   5  137.31   11.77
  -2   5   5  128.46    9.33
  -2   5   5  121.52   11.39
  -2   5   5  129.80   10.56
   1  -5  -5   43.09    6.81
   1  -5  -5   47.24   12.98
   1  -5  -5   50.26    5.33
   1  -5  -5   50.05    6.21
  -1   5   5   44.40    5.83
  -1   5   5   37.81    6.33
  -1   5   5   34.99    6.14
   0  -5  -5    7.79    3.42
   0  -5  -5    3.98    2.18
   0  -5  -5    4.54    2.31
   0  -5  -5    4.47    1.75
   0   5   5    3.92    2.03
   0   5   5    8.14    3.40
   0   5   5    4.90    2.27
  -1  -5  -5   28.11    5.17
  -1  -5  -5   25.47    5.98
  -1  -5  -5   23.73    3.01
  -1  -5  -5   37.29    6.17
   1   5   5   30.81    6.07
   1   5   5   33.10    5.18
   1   5   5   25.72    4.47
  -2  -5  -5    6.75    3.13
  -2  -5  -5   10.51    3.62
  -2  -5  -5   11.71    4.06
  -2  -5  -5   10.78    2.27
  -2  -5  -5    9.81    3.53
   2   5   5   11.09    3.22
   2   5   5    9.03    2.46
  -3  -5  -5    2.57    1.99
  -3  -5  -5    2.34    1.71
  -3  -5  -5    4.06    2.52
  -3  -5  -5   -1.25    1.78
   3   5   5    8.22    2.70
   3   5   5    6.58    1.81
  -4  -5  -5   75.25    7.49
  -4  -5  -5  100.35   11.08
  -4  -5  -5   69.48   11.77
   4   5   5   66.46    7.04
   4   5   5   68.35    5.13
  -5  -5  -5    2.88    2.23
  -5  -5  -5    4.81    3.92
  -5  -5  -5   -3.71    3.01
   5   5   5    7.83    2.00
   5   5   5   -0.80    2.65
  -6  -5  -5   10.92    4.42
  -6  -5  -5    4.40    5.81
  -6  -5  -5    6.25    4.36
   6   5   5   12.33    3.23
   6   5   5   14.73    3.02
   6   5   5    7.09    3.81
  -7  -5  -5   24.04    6.97
  -7  -5  -5   18.61    5.65
  -7  -5  -5   17.17    5.79
   7   5   5   18.54    4.43
   7   5   5   18.55    6.26
   7   5   5   12.58    4.01
   7  -6  -5   -1.39    2.53
   7  -6  -5   -3.03    4.59
  -7   6   5   -0.63    6.92
  -7   6   5   -2.60    4.67
   6  -6  -5   97.08   15.07
   6  -6  -5   87.65   13.99
  -6   6   5   93.94   17.42
  -6   6   5   87.41   10.67
   5  -6  -5   -6.30    2.26
   5  -6  -5   -1.10    2.28
  -5   6   5    4.72    4.29
  -5   6   5   -7.29    2.58
   4  -6  -5   24.67    6.10
   4  -6  -5   31.28    8.12
   4  -6  -5   45.29    5.18
  -4   6   5   29.93    4.87
  -4   6   5   36.51    7.30
  -4   6   5   33.62    8.62
   3  -6  -5   90.13    9.54
   3  -6  -5   96.18    8.72
   3  -6  -5  113.11   12.64
  -3   6   5   60.48    9.98
  -3   6   5   70.71    8.18
  -3   6   5   86.83    8.25
   2  -6  -5  136.52   12.96
   2  -6  -5  137.13   11.39
   2  -6  -5  108.47    9.84
  -2   6   5  139.25   13.06
  -2   6   5  123.69   10.94
  -2   6   5  130.93   22.47
   1  -6  -5   31.17    5.43
   1  -6  -5   29.94    6.35
   1  -6  -5   19.63    4.90
  -1   6   5   26.15    5.70
  -1   6   5   32.02    6.57
  -1   6   5   27.17    6.38
   0  -6  -5   42.60    7.32
   0  -6  -5   25.77    5.94
   0  -6  -5   35.57    4.30
   0  -6  -5   53.19   15.91
   0   6   5   39.40    6.67
   0   6   5   52.99    8.59
  -1  -6  -5   76.62    7.96
  -1  -6  -5  102.60   10.46
  -1  -6  -5   83.61    5.90
  -1  -6  -5   87.75   10.32
   1   6   5   84.35    8.23
   1   6   5   96.05    7.74
  -2  -6  -5  537.84   25.64
  -2  -6  -5  497.96   29.54
  -2  -6  -5  527.74   20.86
   2   6   5  537.91   25.36
   2   6   5  553.56   22.40
  -3  -6  -5    2.94    2.44
  -3  -6  -5    2.82    1.57
  -3  -6  -5    2.84    2.28
   3   6   5    9.11    2.47
   3   6   5    5.20    2.69
  -4  -6  -5   16.34    4.08
  -4  -6  -5   19.68    6.43
  -4  -6  -5   22.21    6.51
   4   6   5   22.28    5.35
  -5  -6  -5   52.53   13.69
  -5  -6  -5   60.57   11.77
  -5  -6  -5   63.22    7.55
   5   6   5   62.05    9.38
  -6  -6  -5   98.22   10.16
  -6  -6  -5  107.99   16.51
  -6  -6  -5  100.04   16.54
   6   6   5  132.59   12.06
  -7  -6  -5   66.99   13.35
  -7  -6  -5   62.67    9.55
  -7  -6  -5   54.73   12.84
   7   6   5   74.53   11.71
   6  -7  -5   48.54   10.46
   6  -7  -5   55.72   12.43
  -6   7   5   44.44    9.76
  -6   7   5   57.27   14.16
   5  -7  -5    4.90    4.48
   5  -7  -5    8.91    2.92
   5  -7  -5    1.04    3.87
  -5   7   5    5.09    3.35
  -5   7   5   -3.69    4.58
  -5   7   5   11.91    4.61
   4  -7  -5  184.68   17.86
   4  -7  -5  161.76   12.63
   4  -7  -5  196.24   15.97
  -4   7   5  169.66   14.64
  -4   7   5  158.36   13.64
  -4   7   5  161.48   17.69
   3  -7  -5    1.89    4.43
   3  -7  -5   -0.88    2.80
  -3   7   5   -4.48    4.29
  -3   7   5   -2.65    2.62
  -3   7   5   -2.17    3.28
   2  -7  -5    6.63    4.23
   2  -7  -5    6.94    3.87
  -2   7   5    8.68    4.67
  -2   7   5    4.30    3.65
   1  -7  -5    1.16    1.95
   1  -7  -5    3.05    2.06
  -1   7   5    4.85    2.94
   0  -7  -5   23.84    6.02
   0  -7  -5   11.65    4.65
   0  -7  -5   23.63    4.22
   0   7   5   22.01    5.53
  -1  -7  -5   27.15    3.34
  -1  -7  -5   21.98    5.68
  -1  -7  -5   44.61    9.50
   1   7   5   22.92    5.76
  -2  -7  -5   -2.45    1.72
  -2  -7  -5    0.19    1.43
  -2  -7  -5    1.08    2.63
   2   7   5    1.24    1.99
  -3  -7  -5   31.72    7.45
  -3  -7  -5   29.74    7.19
  -3  -7  -5   45.61    7.73
   3   7   5   33.55    6.91
  -4  -7  -5  154.65   16.20
  -4  -7  -5  128.64   11.03
  -4  -7  -5  124.04   13.68
   4   7   5  120.17   11.42
  -5  -7  -5   90.42    9.52
  -5  -7  -5  102.21   17.67
  -5  -7  -5  104.79   17.31
   5   7   5   97.63   10.69
  -6  -7  -5    4.50    4.45
  -6  -7  -5   13.01    6.54
  -6  -7  -5    6.30    3.98
   6   7   5    4.44    3.51
   4  -8  -5   97.01   11.81
   4  -8  -5  117.97   19.68
   4  -8  -5   91.99   10.54
  -4   8   5  100.62   11.53
  -4   8   5  102.68   17.49
   3  -8  -5   28.66    6.13
   3  -8  -5   37.69    8.01
   3  -8  -5   30.00    8.57
  -3   8   5   31.09    9.77
  -3   8   5   15.44    5.59
   2  -8  -5   37.33    8.63
   2  -8  -5   36.71    8.57
   2  -8  -5   47.72    8.05
  -2   8   5   49.78   10.15
  -2   8   5   37.95    8.90
   1  -8  -5    6.29    2.83
   1  -8  -5    3.43    3.23
  -1   8   5    6.65    4.74
  -1   8   5    5.23    3.98
   0  -8  -5   69.10    6.33
   0  -8  -5   78.98   11.95
   0  -8  -5   68.21   11.32
   0   8   5   86.45   13.69
  -1  -8  -5    0.40    3.46
  -1  -8  -5    4.78    1.95
  -1  -8  -5    2.98    2.71
   1   8   5    2.38    3.34
  -2  -8  -5    0.65    3.44
  -2  -8  -5    3.22    2.47
   2   8   5    3.75    3.53
  -3  -8  -5   70.29    8.56
  -3  -8  -5   65.97   14.05
   3   8   5   77.35    9.96
  -4  -8  -5    5.93    3.58
  -4  -8  -5    4.37    4.56
  -4  -8  -5    4.20    3.59
   4   8   5    5.16    4.06
  -5  -8  -5   13.38    7.18
  -5  -8  -5   16.04    7.61
   5   8   5   35.06    8.33
   2  -9  -5   -0.63    2.86
   2  -9  -5    2.73    4.38
   2  -9  -5   -2.56    3.19
  -2   9   5   -5.73    3.27
  -2   9   5    0.87    4.64
   1  -9  -5    3.92    2.86
   1  -9  -5    2.53    4.62
   1  -9  -5   -0.05    3.25
  -1   9   5    1.94    3.59
  -1   9   5   -0.79    3.40
   0  -9  -5   33.06    5.28
   0  -9  -5   35.53    9.17
   0  -9  -5   18.03    7.02
   0   9   5   26.99    7.65
  -1  -9  -5    2.38    5.11
  -1  -9  -5   -3.10    1.91
  -1  -9  -5    8.52    4.74
  -1  -9  -5    0.20    2.62
   1   9   5   -0.12    3.59
  -2  -9  -5    2.61    6.03
  -2  -9  -5    9.21    4.58
   2   9   5   14.59    6.72
   2   8  -6    1.89    4.00
  -2  -8   6   11.50    5.00
  -2  -8   6    3.24    5.84
  -2  -8   6    1.69    3.39
   1   8  -6   -3.77    3.46
  -1  -8   6    1.16    3.42
  -1  -8   6    3.34    4.33
  -1  -8   6    7.90    4.73
   0   8  -6   40.78    8.25
   0  -8   6   48.17   10.69
   0  -8   6   63.87   10.23
  -1   8  -6   16.14    6.46
   1  -8   6   21.32    5.74
   1  -8   6   29.23    9.01
  -2   8  -6    5.62    5.42
   2  -8   6    1.81    3.05
   2  -8   6    4.52    5.22
   4   7  -6   77.36   13.26
  -4  -7   6   48.59   11.28
  -4  -7   6   50.84   12.46
   3   7  -6   -0.06    3.04
  -3  -7   6    7.47    4.70
  -3  -7   6   15.20    6.16
   2   7  -6    0.47    3.15
  -2  -7   6    2.16    4.90
  -2  -7   6    0.13    2.99
  -2  -7   6    1.11    3.05
   1   7  -6    6.33    3.99
  -1  -7   6   17.66    4.47
  -1  -7   6   17.45    5.08
  -1  -7   6    4.11    3.60
   0   7  -6   -1.33    2.82
   0  -7   6    2.21    3.08
   0  -7   6    7.43    3.03
   0  -7   6    4.76    4.49
   0  -7   6    8.86    4.20
   1  -7   6   71.14   10.01
   1  -7   6   74.06   13.84
   1  -7   6   63.82    8.28
   1  -7   6   74.25   11.69
  -2   7  -6    7.34    4.66
   2  -7   6    6.40    3.56
   2  -7   6   11.08    5.22
   2  -7   6   12.96    5.81
  -3   7  -6   10.77    5.66
   3  -7   6   12.89    5.65
   3  -7   6   17.77    6.88
   3  -7   6   17.80    6.97
  -4   7  -6   41.19   10.48
   4  -7   6   27.97    7.99
   4  -7   6   29.65    8.30
   4  -7   6   30.89    9.13
  -5   7  -6   57.32   14.03
   5  -7   6   44.54    9.81
   5  -7   6   33.48   10.80
   5   6  -6   10.32    4.18
  -5  -6   6    4.82    4.29
  -5  -6   6   14.94    6.77
   4   6  -6   -0.94    2.80
  -4  -6   6   -1.88    2.72
  -4  -6   6    4.40    4.34
   3   6  -6    8.43    3.54
  -3  -6   6    6.86    4.46
   2   6  -6    2.34    2.99
  -2  -6   6    7.49    4.15
  -2  -6   6    4.41    3.47
  -2  -6   6    2.35    2.32
   1   6  -6    7.37    3.39
  -1  -6   6    4.36    2.51
  -1  -6   6    8.31    4.49
  -1  -6   6   11.30    4.51
   0  -6   6  111.11    9.74
   0  -6   6  113.97    8.80
   0  -6   6   97.27    7.19
   0  -6   6  105.21   12.24
   0  -6   6  118.13    9.40
  -1   6  -6    2.32    2.96
   1  -6   6    4.39    2.87
   1  -6   6    4.89    3.41
   1  -6   6    4.47    3.42
   1  -6   6    0.45    9.09
  -2   6  -6  191.34   16.15
   2  -6   6  185.41   16.25
   2  -6   6  170.30   14.09
  -3   6  -6   30.59    8.26
   3  -6   6   17.72    6.24
   3  -6   6   18.71    6.08
  -4   6  -6  116.15   14.10
   4  -6   6  116.74   12.77
   4  -6   6  122.44   13.67
  -5   6  -6   33.05    8.48
   5  -6   6   36.26    9.45
   5  -6   6   27.22    7.81
  -6   6  -6   39.21   11.80
   6  -6   6   61.26   10.78
   6  -6   6   69.83   13.41
   6   5  -6    6.80    3.94
  -6  -5   6   -1.20    3.00
  -6  -5   6   -2.22    3.35
   5   5  -6  165.68   15.38
  -5  -5   6  180.59   17.58
  -5  -5   6  215.60   18.54
   4   5  -6  184.48   15.17
  -4  -5   6  180.28   16.46
  -4  -5   6  219.33   18.15
   3   5  -6  117.04   10.84
  -3  -5   6  127.25   13.07
  -3  -5   6  104.91   11.36
   2   5  -6  355.08   20.50
  -2  -5   6  366.90   21.27
  -2  -5   6  354.47   23.21
  -2  -5   6  328.33   14.83
   1   5  -6   59.26    7.22
  -1  -5   6   56.79    5.84
  -1  -5   6   44.07    7.79
  -1  -5   6   59.78    7.07
   0  -5   6   53.62    5.89
   0  -5   6   50.39    8.45
   0  -5   6   68.24    5.35
  -1   5  -6  158.50   27.58
   1  -5   6  133.34    9.51
   1  -5   6  151.83    8.74
   1  -5   6  138.07   12.91
  -2   5  -6   31.97    6.10
   2  -5   6   33.11    6.65
   2  -5   6   45.83    6.86
  -3   5  -6   -1.88    2.66
   3  -5   6    1.97    2.57
  -4   5  -6   10.35    4.34
   4  -5   6   17.43    5.20
  -5   5  -6   76.11   13.82
   5  -5   6   57.06    9.73
  -6   5  -6   31.33    8.78
   6  -5   6   39.45   10.57
   6  -5   6   37.39    7.70
  -7   5  -6   26.13    8.74
   7  -5   6   38.38    9.96
   7  -5   6   38.64    8.02
   7   4  -6   28.69    8.34
  -7  -4   6   14.36    6.51
  -7  -4   6   22.28    9.79
   6   4  -6   -0.19    2.67
  -6  -4   6   -0.55    3.03
  -6  -4   6   -2.49    3.03
   5   4  -6   26.16    6.40
  -5  -4   6   36.46    8.69
  -5  -4   6   22.30    6.67
   4   4  -6  557.42   28.49
  -4  -4   6  530.14   30.06
  -4  -4   6  557.25   30.35
   3   4  -6    6.47    2.86
  -3  -4   6   19.45    5.79
  -3  -4   6   10.66    4.24
   2   4  -6   42.81    7.19
   2   4  -6   37.34    4.12
  -2  -4   6   49.19    8.55
  -2  -4   6   34.88    7.38
  -2  -4   6   35.25    3.38
  -2  -4   6   38.78    3.17
   1   4  -6  236.00   11.40
   1   4  -6  229.16   13.91
  -1  -4   6  233.55   11.89
  -1  -4   6  208.50   15.28
  -1  -4   6  189.50   14.13
  -1  -4   6  207.27   14.50
  -1  -4   6  212.10    9.95
   0   4  -6   66.99    6.96
   0   4  -6   71.21    9.04
   0  -4   6   83.52    8.70
   0  -4   6   72.62    7.65
   0  -4   6   78.54    6.69
   0  -4   6   76.11    5.53
  -1   4  -6  256.22   15.57
   1  -4   6  271.34   13.92
   1  -4   6  259.65   15.21
   1  -4   6  284.32   12.51
   1  -4   6  264.49   16.86
  -2   4  -6  122.03   10.40
   2  -4   6   96.48    9.65
   2  -4   6  119.62    9.55
  -3   4  -6   40.85    7.23
   3  -4   6   40.96    6.48
   4  -4   6  317.73   18.90
  -5   4  -6    8.05    4.55
   5  -4   6   14.87    4.58
  -6   4  -6    1.45    3.80
   6  -4   6   -0.52    3.31
  -7   4  -6   13.33    6.89
   7  -4   6   11.25    6.57
   7  -4   6   25.02    6.24
   7   3  -6    0.83    2.05
   7   3  -6   19.56   13.85
   7   3  -6    0.02    2.84
  -7  -3   6    1.83    3.16
  -7  -3   6   -5.85    3.04
   6   3  -6   49.61    4.74
   6   3  -6   48.57    9.79
  -6  -3   6   54.51    9.56
  -6  -3   6   40.23   15.03
   5   3  -6  178.75    9.05
   5   3  -6  153.13   13.66
  -5  -3   6  173.13   14.18
  -5  -3   6  153.91   14.53
   4   3  -6   14.56    2.40
   4   3  -6    8.72    3.57
   4   3  -6   11.22    3.56
  -4  -3   6    8.02    3.12
   3   3  -6    5.46    2.44
   3   3  -6    8.76    1.78
   3   3  -6    5.50    2.69
  -3  -3   6    5.86    2.38
  -3  -3   6    3.82    1.95
  -3  -3   6    6.34    3.22
   2   3  -6    2.82    2.12
   2   3  -6    4.59    1.52
   2   3  -6    6.24    2.67
  -2  -3   6    3.14    1.36
  -2  -3   6    6.37    2.47
  -2  -3   6    5.77    2.81
   1   3  -6   76.57    5.34
   1   3  -6   71.83    6.43
  -1  -3   6   79.87    7.75
  -1  -3   6   71.13    6.63
  -1  -3   6   77.52    7.37
  -1  -3   6   59.93    4.46
   0   3  -6   31.01    5.04
   0   3  -6   22.13    4.42
   0   3  -6   31.14    3.67
   0  -3   6   21.84    3.98
   0  -3   6   31.68    4.74
   0  -3   6   29.84    3.18
   0  -3   6   27.65    5.53
  -1   3  -6   85.43    7.29
  -1   3  -6   87.24    7.19
   1  -3   6   78.33    6.35
   1  -3   6   82.05    5.34
   1  -3   6   92.47    7.11
  -2   3  -6    5.42    2.83
  -2   3  -6    3.90    2.37
  -2   3  -6    4.72    3.17
   2  -3   6    1.14    1.49
   2  -3   6    0.87    1.70
   2  -3   6    1.13    2.40
  -3   3  -6  568.87   27.17
  -3   3  -6  584.63   27.87
  -3   3  -6  507.98   27.04
   3  -3   6  620.93   27.21
   3  -3   6  585.00   26.65
   3  -3   6  540.18   39.58
  -4   3  -6   43.48    7.14
  -4   3  -6   36.97    6.83
  -4   3  -6   78.03   12.39
   4  -3   6   46.30    6.07
   4  -3   6   51.28    7.87
  -5   3  -6   71.38   11.56
   5  -3   6   84.45    8.38
  -6   3  -6   13.41    6.57
   6  -3   6   19.25    4.72
  -7   3  -6    0.21    3.57
   7  -3   6   -1.52    2.60
  -8   3  -6   16.00    7.77
   8  -3   6    9.59    4.30
   8  -3   6    0.18    4.55
   8   2  -6   33.19    9.68
   8   2  -6   47.68    7.34
  -8  -2   6   29.87    9.89
   7   2  -6   10.98    3.41
   7   2  -6    4.56    3.95
   7   2  -6    8.18    4.77
  -7  -2   6    4.71    3.35
  -7  -2   6    7.15    4.62
   6   2  -6   35.01    5.24
   6   2  -6   30.59    5.76
  -6  -2   6   30.13    6.24
  -6  -2   6   27.60    7.45
   5   2  -6    1.41    2.05
   5   2  -6    3.49    2.04
  -5  -2   6    4.58    3.36
  -5  -2   6    3.86    3.28
   4   2  -6   87.07    6.03
   4   2  -6   92.32    9.11
   4   2  -6   82.12    7.55
  -4  -2   6   81.61    9.18
  -4  -2   6   93.89    8.57
  -4  -2   6   85.01    7.29
   3   2  -6   42.58    5.12
   3   2  -6   36.64    3.47
   3   2  -6   45.33    5.80
  -3  -2   6   49.59    4.75
  -3  -2   6   43.48    5.33
  -3  -2   6   29.48    5.58
   2   2  -6  241.44   13.47
   2   2  -6  237.54   13.21
   2   2  -6  241.18   10.74
  -2  -2   6  245.04   11.32
  -2  -2   6  216.69   13.79
  -2  -2   6  241.23   13.91
   1   2  -6    0.44    0.99
   1   2  -6    0.76    1.28
   1   2  -6   -0.01    0.85
   1   2  -6    4.64    2.05
  -1  -2   6   -0.07    0.91
  -1  -2   6   -1.12    1.14
  -1  -2   6    3.56    1.63
  -1  -2   6    2.01    0.96
   0   2  -6 1079.70   39.49
   0   2  -6 1078.15   39.31
   0   2  -6 1106.37   41.83
   0   2  -6 1067.61   39.55
   0  -2   6 1079.51   41.72
   0  -2   6 1083.56   39.91
   0  -2   6 1094.48   39.54
   0  -2   6 1042.38   38.30
  -1   2  -6 1463.79   51.97
  -1   2  -6 1401.23   50.59
  -1   2  -6 1326.22   49.13
  -1   2  -6 1327.49   50.09
   1  -2   6 1478.44   49.03
   1  -2   6 1390.72   49.15
   1  -2   6 1231.10   50.46
   1  -2   6 1375.71   46.95
  -2   2  -6  201.29   12.68
  -2   2  -6  212.86   12.77
  -2   2  -6  195.96   12.50
  -2   2  -6  208.59   11.90
   2  -2   6  209.39   12.40
   2  -2   6  211.14   10.86
   2  -2   6  192.19   11.46
  -3   2  -6 1326.29   52.79
  -3   2  -6 1362.59   52.65
  -3   2  -6 1537.91   55.69
   3  -2   6 1355.63   51.80
   3  -2   6 1379.80   50.41
   3  -2   6 1285.17   51.59
  -4   2  -6    2.14    1.86
  -4   2  -6    1.77    2.46
   4  -2   6    2.66    2.89
   4  -2   6   -0.95    2.42
   4  -2   6    1.91    1.78
  -5   2  -6   80.62    9.57
  -5   2  -6   73.25    9.30
   5  -2   6   64.13    8.31
   5  -2   6   64.91    7.38
  -6   2  -6    3.14    3.13
  -6   2  -6   -4.04    2.65
   6  -2   6   -2.19    1.61
  -7   2  -6   -6.51    2.60
  -7   2  -6   -0.37    3.25
   7  -2   6   -1.96    2.49
  -8   2  -6    8.20    6.76
  -8   2  -6   12.02    4.29
   8  -2   6    5.79    3.81
   8  -2   6    8.35    5.82
   8   1  -6    4.08    3.22
  -8  -1   6   -2.23    3.30
   7   1  -6   15.03    4.68
   7   1  -6   11.58    3.64
  -7  -1   6   15.10    3.79
   6   1  -6    4.86    2.42
  -6  -1   6    2.62    3.66
  -6  -1   6    4.44    2.27
   5   1  -6   61.64    6.27
   5   1  -6   61.54    5.71
  -5  -1   6   43.58    7.92
  -5  -1   6   62.92    6.33
   4   1  -6   83.55    6.68
   4   1  -6   79.06    6.39
   4   1  -6   75.09   11.31
  -4  -1   6   94.49    8.03
  -4  -1   6   87.78    9.16
  -4  -1   6   90.31    7.33
   3   1  -6    6.22    1.95
   3   1  -6    9.01    3.77
  -3  -1   6    6.07    2.04
  -3  -1   6    8.11    2.50
  -3  -1   6   14.20    4.07
   2   1  -6   31.56    5.20
   2   1  -6   26.33    2.88
   2   1  -6   25.96    3.28
  -2  -1   6   30.28    5.42
  -2  -1   6   33.08    3.49
  -2  -1   6   20.46    3.40
   1   1  -6  725.17   26.83
   1   1  -6  731.95   29.45
   1   1  -6  737.68   28.57
   1   1  -6  781.95   27.80
  -1  -1   6  767.03   29.58
  -1  -1   6  743.71   27.74
  -1  -1   6  779.20   30.14
   0   1  -6 3161.59  103.59
   0   1  -6 3191.98  105.33
   0   1  -6 3062.43  102.51
   0   1  -6 3220.51  103.35
   0  -1   6 2950.67  103.56
   0  -1   6 3083.55  102.88
   0  -1   6 3016.67  103.05
  -1   1  -6 9999.00  328.98
   1  -1   6 9074.04  325.47
  -2   1  -6   91.52    7.67
  -2   1  -6   96.96    6.81
  -2   1  -6  104.32    7.79
   2  -1   6  106.78    7.95
   2  -1   6  101.36    6.14
   2  -1   6  100.26    7.17
   2  -1   6   99.61    9.77
  -3   1  -6  247.53   14.86
  -3   1  -6  275.95   14.52
   3  -1   6  233.78   12.54
   3  -1   6  255.19   13.92
   3  -1   6  249.77   14.10
  -4   1  -6 1127.34   45.84
  -4   1  -6 1130.07   46.27
   4  -1   6 1153.36   45.00
   4  -1   6 1104.66   44.32
   4  -1   6 1107.54   43.49
  -5   1  -6  176.18   13.85
  -5   1  -6  168.01    9.13
  -5   1  -6  168.07   13.27
   5  -1   6  156.53   11.63
   5  -1   6  153.03   12.27
  -6   1  -6    7.58    4.14
  -6   1  -6    3.36    2.98
  -6   1  -6    8.56    2.84
   6  -1   6    5.08    3.85
   6  -1   6    9.35    3.58
  -7   1  -6   -0.96    3.38
  -7   1  -6    0.20    2.73
  -7   1  -6   -0.12    2.34
   7  -1   6   -2.57    1.92
  -8   1  -6    2.20    3.85
  -8   1  -6    2.12    3.14
   8  -1   6    7.05    3.14
  -9   1  -6   -2.65    4.09
   9  -1   6   -0.32    3.88
   8   0  -6   65.53   10.83
   8   0  -6   41.63    8.42
  -8   0   6   33.94    9.57
   7   0  -6   19.43    4.90
   7   0  -6   27.87    4.80
  -7   0   6   16.02    5.64
   6   0  -6    6.91    2.70
   6   0  -6    5.20    2.73
  -6   0   6    6.07    4.03
   5   0  -6   45.26    4.52
   5   0  -6   50.33    6.14
   5   0  -6   50.85    4.05
  -5   0   6   64.65   10.77
  -5   0   6   42.81    7.18
  -5   0   6   44.50    4.25
   4   0  -6  183.29    9.07
   4   0  -6  183.54   14.58
   4   0  -6  176.32    8.93
   4   0  -6  166.47   10.98
  -4   0   6  185.44   12.55
  -4   0   6  189.71   13.50
  -4   0   6  172.82    9.35
   3   0  -6  196.26   10.97
   3   0  -6  204.79    9.69
   3   0  -6  173.84   12.90
   3   0  -6  186.01    9.27
  -3   0   6  208.91   14.67
  -3   0   6  199.29    9.86
  -3   0   6  195.80   11.97
   2   0  -6 4520.14  140.56
   2   0  -6 4131.84  138.97
   2   0  -6 4207.92  140.78
   2   0  -6 4068.30  143.65
  -2   0   6 4347.91  142.01
  -2   0   6 4232.86  140.14
  -2   0   6 4265.94  144.01
   1   0  -6 5563.49  177.71
   1   0  -6 5376.92  175.58
  -1   0   6 5214.57  178.44
   0   0  -6 2981.59  101.14
   0   0  -6 3046.60  101.44
   0   0  -6 3057.16  102.90
   0   0   6 3072.77  102.06
   0   0   6 3005.01  102.47
   0   0   6 3087.57  101.18
  -1   0  -6 2823.95   92.32
  -1   0  -6 2561.46   91.68
  -1   0  -6 2581.93   88.96
   1   0   6 2576.63   92.86
   1   0   6 2888.52   91.18
   1   0   6 2824.92   88.61
   1   0   6 2800.90   91.31
  -2   0  -6 3111.60  105.43
  -2   0  -6 3168.41  113.56
  -2   0  -6 2960.35  105.24
   2   0   6 3092.17  106.16
   2   0   6 3119.45  101.96
   2   0   6 3122.99  104.40
  -3   0  -6  299.17   16.34
  -3   0  -6  302.83   16.16
  -3   0  -6  318.55   15.47
   3   0   6  310.39   14.54
   3   0   6  311.79   16.66
   3   0   6  344.01   15.88
  -4   0  -6    7.05    2.87
  -4   0  -6    4.32    2.39
  -4   0  -6    1.64    1.71
  -4   0  -6    5.73    1.95
   4   0   6    5.83    2.78
   4   0   6    2.06    2.28
   4   0   6    2.33    2.21
   4   0   6    3.15    2.32
  -5   0  -6   31.82    6.47
  -5   0  -6   24.16    4.59
  -5   0  -6   31.13    6.53
   5   0   6   30.91    6.91
   5   0   6   36.51    6.88
   5   0   6   30.53    7.45
   5   0   6   41.17    8.14
  -6   0  -6  122.56   12.03
  -6   0  -6  121.79   11.56
  -6   0  -6  104.95    8.92
   6   0   6  116.65   10.51
   6   0   6  113.04   11.42
  -7   0  -6   10.78    3.81
  -7   0  -6   10.79    4.57
   7   0   6   27.19    6.30
  -8   0  -6    1.33    2.98
  -8   0  -6   -0.75    3.07
   8   0   6   -0.21    2.94
  -9   0  -6    8.01    4.70
   9   0   6    5.12    3.96
   9   0   6    6.73    5.62
   8  -1  -6   48.22    9.15
   8  -1  -6   68.81    7.63
  -8   1   6   52.39   11.80
   7  -1  -6   21.05    5.48
   7  -1  -6   25.70    5.59
  -7   1   6   15.58    6.41
   6  -1  -6    6.12    2.61
   6  -1  -6    5.39    2.91
  -6   1   6    3.88    3.02
   5  -1  -6   17.83    4.05
   5  -1  -6   14.51    4.25
  -5   1   6   11.19    4.08
   4  -1  -6   62.24    6.83
   4  -1  -6   79.40    6.17
   4  -1  -6   77.22    9.05
  -4   1   6   74.13   18.49
  -4   1   6   72.16    8.62
  -4   1   6   65.31    7.58
   3  -1  -6 1947.35   68.36
   3  -1  -6 1808.71   70.55
   3  -1  -6 1944.87   66.29
  -3   1   6 2026.81   98.70
  -3   1   6 1865.16   70.97
  -3   1   6 1911.29   69.89
   2  -1  -6   -0.16    0.86
   2  -1  -6    1.54    1.07
   2  -1  -6    3.52    1.78
  -2   1   6   -1.04    1.00
  -2   1   6    1.49    0.84
  -2   1   6   -0.90    1.08
  -2   1   6    1.57    1.05
   1  -1  -6  838.50   32.53
   1  -1  -6  895.71   32.47
   1  -1  -6  958.33   33.29
  -1   1   6  888.96   33.47
  -1   1   6  902.72   32.47
  -1   1   6  879.19   33.03
  -1   1   6  887.13   34.48
   0  -1  -6 6790.71  242.96
   0   1   6 7129.93  244.19
  -1  -1  -6 1216.05   43.89
  -1  -1  -6 1165.11   42.94
   1   1   6 1251.96   42.79
  -2  -1  -6  309.80   14.29
  -2  -1  -6  306.06   14.68
   2   1   6  312.87   13.59
   2   1   6  265.15   11.69
   2   1   6  285.50   14.97
  -3  -1  -6   52.75    5.37
  -3  -1  -6   43.93    4.38
  -3  -1  -6   41.97    4.90
   3   1   6   52.48    5.39
   3   1   6   49.87    5.77
   3   1   6   42.59    4.52
  -4  -1  -6  302.10   16.56
  -4  -1  -6  300.62   17.00
  -4  -1  -6  323.89   15.88
   4   1   6  315.70   17.90
   4   1   6  308.32   15.79
   4   1   6  286.80   16.06
  -5  -1  -6   31.59    6.16
   5   1   6   30.59    5.68
   5   1   6   30.44    6.16
   5   1   6   34.52    7.06
  -6  -1  -6   65.09   10.17
  -6  -1  -6   59.53    7.35
   6   1   6   95.58   14.67
  -7  -1  -6   40.62    8.36
  -7  -1  -6   40.52    8.31
  -8  -1  -6    4.47    3.33
  -8  -1  -6   -2.14    3.29
   8   1   6   -3.89    2.73
  -9  -1  -6   -1.10    4.01
   9   1   6   -0.13    5.25
   9   1   6   -1.48    5.49
   8  -2  -6    1.92    3.76
   8  -2  -6    6.97    4.16
  -8   2   6    6.27    3.48
   7  -2  -6   14.81    4.74
   7  -2  -6   16.56    5.81
   6  -2  -6   11.37    4.12
   6  -2  -6   17.01    5.05
  -6   2   6   24.42    8.00
  -6   2   6   15.10    5.33
   5  -2  -6   13.81    4.09
   5  -2  -6   18.27    4.17
  -5   2   6   11.43    3.58
  -5   2   6   15.63    6.00
   4  -2  -6    0.74    1.87
   4  -2  -6    0.77    1.49
   4  -2  -6    1.39    2.82
  -4   2   6    6.69    3.61
  -4   2   6    2.08    1.77
  -4   2   6    0.26    2.02
   3  -2  -6  100.72    8.21
   3  -2  -6  102.01    7.73
   3  -2  -6  101.36    9.20
  -3   2   6   83.79    9.03
  -3   2   6   96.05    8.92
  -3   2   6  101.08    9.29
   2  -2  -6 1586.89   56.69
   2  -2  -6 1594.41   56.16
   2  -2  -6 1596.15   57.20
  -2   2   6 1427.94   52.82
  -2   2   6 1592.18   57.87
  -2   2   6 1488.54   57.54
  -2   2   6 1678.93   53.56
   1  -2  -6  246.47   11.81
   1  -2  -6  242.49   12.32
   1  -2  -6  250.26   12.27
  -1   2   6  257.16   11.90
  -1   2   6  239.64   13.04
  -1   2   6  238.12   12.28
  -1   2   6  256.49   12.91
   0  -2  -6    2.38    1.08
   0  -2  -6    1.18    0.81
   0  -2  -6    1.65    0.74
   0   2   6    0.85    1.29
   0   2   6    4.03    1.49
   0   2   6    0.58    0.87
   0   2   6    2.09    1.39
  -1  -2  -6   91.94    6.18
  -1  -2  -6  116.16    7.46
  -1  -2  -6  109.23    5.04
   1   2   6  112.96    6.54
   1   2   6  103.90    4.83
   1   2   6  108.17    7.94
  -2  -2  -6 1461.96   51.74
  -2  -2  -6 1434.26   53.01
   2   2   6 1436.90   49.94
   2   2   6 1470.17   50.91
   2   2   6 1488.73   55.02
  -3  -2  -6  253.80   13.83
  -3  -2  -6  230.72   13.13
  -3  -2  -6  260.35   13.38
   3   2   6  247.61   11.86
   3   2   6  249.68   12.89
   3   2   6  235.55   11.93
   3   2   6  241.32   14.99
  -4  -2  -6   -0.70    1.45
  -4  -2  -6    0.59    1.59
  -4  -2  -6    2.60    2.16
   4   2   6    2.25    5.89
   4   2   6   -0.09    2.26
   4   2   6    2.63    2.09
  -5  -2  -6  141.51   10.64
  -5  -2  -6  134.48   10.71
   5   2   6  132.09   11.61
   5   2   6  137.25   10.76
   5   2   6  118.37   11.91
  -6  -2  -6   36.07    6.78
  -6  -2  -6   42.50    7.82
  -7  -2  -6  106.06   11.17
  -7  -2  -6  125.31   11.93
  -8  -2  -6    3.83    3.33
   8  -3  -6   22.57    6.67
   8  -3  -6   21.04    5.69
  -8   3   6   15.11    5.98
  -8   3   6   11.41    5.69
   7  -3  -6    4.70    3.51
   7  -3  -6   -1.32    3.27
  -7   3   6    4.00    3.73
  -7   3   6    4.82    3.81
   6  -3  -6   33.51    7.48
   6  -3  -6   29.67    6.73
  -6   3   6   25.44    8.37
  -6   3   6   26.55    6.21
   5  -3  -6   46.47    7.84
   5  -3  -6   40.89    7.14
  -5   3   6   24.53    5.90
   4  -3  -6   73.55    7.55
   4  -3  -6   73.09    8.02
   4  -3  -6   61.55    9.26
  -4   3   6   72.83    7.84
  -4   3   6   72.56    9.26
   3  -3  -6  305.15   17.20
   3  -3  -6  315.36   17.73
   3  -3  -6  282.18   16.40
  -3   3   6  318.36   18.62
  -3   3   6  285.25   18.24
  -3   3   6  336.71   17.66
   2  -3  -6  876.05   34.25
   2  -3  -6  885.01   34.01
   2  -3  -6  819.84   33.66
  -2   3   6  817.60   30.80
  -2   3   6  806.00   34.98
  -2   3   6  834.86   34.60
  -2   3   6  803.86   34.93
   1  -3  -6  344.46   17.03
   1  -3  -6  386.48   18.38
   1  -3  -6  384.40   17.08
   1  -3  -6  374.51   16.66
  -1   3   6  387.05   17.88
  -1   3   6  405.70   19.13
  -1   3   6  382.94   17.35
  -1   3   6  392.81   18.56
   0  -3  -6   30.14    4.78
   0  -3  -6   30.93    4.04
   0  -3  -6   32.35    3.46
   0  -3  -6   23.11    2.98
   0   3   6   20.99    3.66
   0   3   6   24.64    3.06
   0   3   6   22.64    3.92
  -1  -3  -6 1225.91   46.26
  -1  -3  -6 1181.82   44.48
  -1  -3  -6 1218.52   41.71
  -1  -3  -6 1128.54   42.18
   1   3   6 1160.39   46.15
   1   3   6 1200.05   41.62
   1   3   6 1230.83   42.92
  -2  -3  -6  213.37   11.08
  -2  -3  -6  235.78   12.62
   2   3   6  218.76   10.65
   2   3   6  213.07   10.15
   2   3   6  244.68   14.86
  -3  -3  -6  240.47   14.29
  -3  -3  -6  202.96   19.87
  -3  -3  -6  254.35   15.89
  -3  -3  -6  263.09   13.05
   3   3   6  244.07   12.00
   3   3   6  221.44   25.93
   3   3   6  240.76   11.66
  -4  -3  -6  486.18   23.38
  -4  -3  -6  462.29   24.35
  -4  -3  -6  480.01   25.44
  -4  -3  -6  509.26   22.88
   4   3   6  526.88   24.74
   4   3   6  498.40   22.31
   4   3   6  517.14   21.15
   4   3   6  523.74   26.97
  -5  -3  -6  199.24   13.57
  -5  -3  -6  204.99   14.72
   5   3   6  201.83   13.08
   5   3   6  187.30   14.71
   5   3   6  201.41   11.70
  -6  -3  -6  105.74   10.27
  -6  -3  -6  144.26   12.78
   6   3   6  148.19   11.78
   6   3   6  125.76    9.86
  -7  -3  -6    2.49    3.26
  -7  -3  -6    1.39    2.85
   7   3   6    5.77    3.87
  -8  -3  -6   26.85    6.73
  -8  -3  -6   19.70    7.27
   8   3   6   22.60    6.24
   8   3   6   40.69    8.30
   8  -4  -6    2.62    5.04
   8  -4  -6    5.87    4.86
  -8   4   6   30.71    9.90
  -8   4   6   10.35    5.01
   7  -4  -6   -1.06    2.86
   7  -4  -6    0.76    4.75
  -7   4   6    7.43    4.87
  -7   4   6    3.10    4.65
   6  -4  -6   -2.82    2.35
   6  -4  -6   -0.51    2.45
  -6   4   6    2.99    2.75
  -6   4   6    1.91    3.58
   5  -4  -6    3.83    2.91
   5  -4  -6   -0.85    1.97
  -5   4   6    2.51    3.52
  -5   4   6    0.29    2.56
   4  -4  -6  354.29   20.91
   4  -4  -6  355.82   39.26
  -4   4   6  372.22   20.82
  -4   4   6  375.10   23.81
   3  -4  -6  259.06   16.76
   3  -4  -6  262.59   16.75
   3  -4  -6  287.67   17.35
   3  -4  -6  310.30   13.03
  -3   4   6  294.56   17.14
  -3   4   6  292.59   19.06
  -3   4   6  292.10   20.50
  -3   4   6  304.98   12.77
   2  -4  -6  185.45   11.67
   2  -4  -6  161.59    9.93
   2  -4  -6  174.81   12.21
   2  -4  -6  157.62   11.12
  -2   4   6  191.29   10.40
  -2   4   6  178.92   12.77
  -2   4   6  179.05   12.02
  -2   4   6  175.24   30.45
   1  -4  -6  173.71   11.99
   1  -4  -6  201.37   11.23
   1  -4  -6  188.11   11.65
   1  -4  -6  182.29   11.17
  -1   4   6  200.45   11.93
  -1   4   6  214.87   12.99
  -1   4   6  210.22   12.67
  -1   4   6  201.58   12.74
   0  -4  -6  202.71   10.56
   0  -4  -6  196.96   12.28
   0  -4  -6  201.93   10.62
   0  -4  -6  181.35   12.39
   0   4   6  183.21   11.46
   0   4   6  228.95   13.63
   0   4   6  214.24   11.73
  -1  -4  -6  359.21   17.62
  -1  -4  -6  357.65   15.39
  -1  -4  -6  369.45   19.64
  -1  -4  -6  356.23   15.93
   1   4   6  333.87   19.38
   1   4   6  364.85   16.08
   1   4   6  321.02   15.82
  -2  -4  -6   12.10    2.70
  -2  -4  -6   14.50    3.54
  -2  -4  -6   12.44    3.15
  -2  -4  -6   10.96    3.23
   2   4   6   12.21    4.33
   2   4   6   16.41    3.02
   2   4   6   13.51    2.62
  -3  -4  -6  367.65   21.52
  -3  -4  -6  356.17   19.82
  -3  -4  -6  349.51   16.45
  -3  -4  -6  393.42   19.23
   3   4   6  335.73   21.42
   3   4   6  351.52   16.71
   3   4   6  386.64   15.92
  -4  -4  -6   65.62    8.48
  -4  -4  -6   62.86    7.69
  -4  -4  -6   58.14    6.73
  -4  -4  -6   62.07    6.02
   4   4   6   61.49    6.27
   4   4   6   63.78    5.24
  -5  -4  -6    5.57    3.17
  -5  -4  -6    0.36    2.48
  -5  -4  -6    6.04    2.84
   5   4   6    3.05    2.17
   5   4   6   10.59    5.62
  -6  -4  -6   46.13   10.00
  -6  -4  -6   39.06    7.65
  -6  -4  -6   35.91    6.95
   6   4   6   40.52    6.92
   6   4   6   44.91    6.88
  -7  -4  -6   29.31    8.34
  -7  -4  -6   32.88    7.18
   7   4   6   30.24    7.39
  -8  -4  -6    3.06    4.12
  -8  -4  -6    7.67    4.78
   8   4   6   10.95    4.28
   8   4   6    3.89    4.52
   7  -5  -6    4.44    4.42
   7  -5  -6    4.80    3.96
  -7   5   6    6.18    5.27
  -7   5   6    8.97    4.81
   6  -5  -6   55.99   10.10
  -6   5   6   64.59   11.19
  -6   5   6   75.35   14.70
   5  -5  -6    0.43    2.67
   5  -5  -6    3.52    2.75
  -5   5   6    0.61    3.26
  -5   5   6    0.57    3.13
   4  -5  -6   18.53    5.91
   4  -5  -6   14.86    4.87
  -4   5   6   16.79    6.09
  -4   5   6   24.30    6.98
   3  -5  -6   17.84    4.91
   3  -5  -6   11.79    3.00
  -3   5   6   13.32    4.43
  -3   5   6   16.43    5.53
  -3   5   6   14.44    2.98
   2  -5  -6  337.31   17.82
   2  -5  -6  314.02   16.68
   2  -5  -6  311.68   17.29
  -2   5   6  303.86   16.17
  -2   5   6  326.45   18.39
  -2   5   6  306.31   19.12
  -2   5   6  269.79   18.29
   1  -5  -6    9.62    2.88
   1  -5  -6   11.81    3.22
   1  -5  -6   20.96    4.89
   1  -5  -6   10.37    3.26
  -1   5   6    9.42    3.78
  -1   5   6   19.98    5.12
  -1   5   6   21.36    5.07
  -1   5   6   17.48    4.63
   0  -5  -6    0.72    1.45
   0  -5  -6   -0.24    1.70
   0  -5  -6    1.58    1.65
   0  -5  -6    1.51    1.38
   0   5   6   -2.14    1.88
   0   5   6    3.67    3.12
   0   5   6    1.14    1.39
  -1  -5  -6   65.26    5.15
  -1  -5  -6   56.99    6.36
  -1  -5  -6   62.70    7.87
  -1  -5  -6   65.83    6.38
   1   5   6   64.41    9.99
   1   5   6   63.05    6.08
   1   5   6   62.83    6.09
  -2  -5  -6   30.66    6.80
  -2  -5  -6   26.03    4.67
  -2  -5  -6   32.91    3.52
  -2  -5  -6   35.12    5.61
   2   5   6   26.08    4.50
   2   5   6   27.79    4.93
  -3  -5  -6   26.30    4.79
  -3  -5  -6   40.98    6.58
  -3  -5  -6   48.38    4.54
  -3  -5  -6   36.15    8.26
   3   5   6   46.55    6.78
   3   5   6   35.12    4.09
  -4  -5  -6   89.03    9.72
  -4  -5  -6   73.23    6.48
  -4  -5  -6   84.89   10.42
  -4  -5  -6   76.28    7.89
   4   5   6   82.28    5.92
   4   5   6   68.74    6.98
  -5  -5  -6   26.48    6.85
  -5  -5  -6   41.49    6.97
  -5  -5  -6   20.77    5.89
   5   5   6   35.97    4.13
   5   5   6   46.40    7.70
  -6  -5  -6   -2.50    2.28
  -6  -5  -6    1.53    2.81
  -6  -5  -6    3.61    4.75
   6   5   6   -2.94    2.23
   6   5   6    5.71    2.70
  -7  -5  -6    1.68    2.97
  -7  -5  -6    4.74    4.04
   7   5   6    4.00    3.52
   7   5   6    3.21    3.35
   6  -6  -6    2.57    4.06
   6  -6  -6   -0.29    2.61
  -6   6   6   -7.98    4.17
  -6   6   6    5.82    3.77
   5  -6  -6    0.53    2.70
   5  -6  -6    5.11    3.88
  -5   6   6    1.43    3.32
  -5   6   6    0.57    4.51
   4  -6  -6   13.87    6.58
   4  -6  -6   15.73    3.47
   4  -6  -6    8.03    3.37
  -4   6   6   18.00    5.02
  -4   6   6   16.34    6.68
  -4   6   6    8.83    2.78
   3  -6  -6   36.24    6.06
   3  -6  -6   34.33    6.90
   3  -6  -6   26.62    6.96
  -3   6   6   40.17    5.90
  -3   6   6   24.02    5.30
  -3   6   6   42.08    9.14
   2  -6  -6   30.51    6.77
   2  -6  -6   47.98    7.63
   2  -6  -6   60.09    6.98
  -2   6   6   43.52    8.34
  -2   6   6   39.52   12.90
  -2   6   6   54.43    9.77
   1  -6  -6   75.86    8.88
   1  -6  -6   84.07    7.59
   1  -6  -6   73.54    8.65
  -1   6   6   73.57   10.87
  -1   6   6   80.52    8.64
  -1   6   6   86.14    9.38
  -1   6   6   78.02    8.99
   0  -6  -6   73.64    8.86
   0  -6  -6   64.93    7.50
   0  -6  -6   66.94    7.88
   0  -6  -6   70.40    6.07
   0   6   6   71.85    7.91
   0   6   6   86.59    8.82
  -1  -6  -6   85.46    8.70
  -1  -6  -6   89.22    6.40
  -1  -6  -6  101.49   10.91
  -1  -6  -6   91.69    8.63
   1   6   6   84.48    8.24
   1   6   6   90.03    8.21
  -2  -6  -6   68.72    5.40
  -2  -6  -6   62.51   10.08
  -2  -6  -6   69.66    7.50
  -2  -6  -6   71.40    9.39
   2   6   6   66.45    6.67
   2   6   6   67.20    7.22
  -3  -6  -6   42.46    9.15
  -3  -6  -6   54.25    8.54
  -3  -6  -6   40.55    8.31
  -3  -6  -6   44.30    4.35
   3   6   6   45.81    5.87
   3   6   6   37.69    4.71
  -4  -6  -6   59.44    7.47
  -4  -6  -6   78.34   13.47
  -4  -6  -6   63.34   11.51
   4   6   6   62.70    9.85
   4   6   6   64.82    5.38
  -5  -6  -6    5.10    3.57
  -5  -6  -6    4.37    2.81
  -5  -6  -6    4.54    3.19
   5   6   6    6.36    3.31
  -6  -6  -6   12.56    5.19
  -6  -6  -6    6.90    5.23
  -6  -6  -6    2.01    2.76
   6   6   6    4.37    3.58
  -7  -6  -6   26.31    6.46
  -7  -6  -6   19.18    7.88
  -7  -6  -6   31.73   10.35
   7   6   6   16.31    5.47
   6  -7  -6    3.19    4.43
   6  -7  -6    3.63    4.15
  -6   7   6   -5.57    4.71
  -6   7   6    0.51    4.04
   5  -7  -6   17.35    6.57
   5  -7  -6   16.62    6.80
  -5   7   6    5.32    4.77
  -5   7   6   24.40    9.88
   4  -7  -6   -4.31    2.76
   4  -7  -6    1.32    2.82
   4  -7  -6    0.98    3.18
  -4   7   6    2.12    4.03
  -4   7   6    3.54    3.30
  -4   7   6    6.69    4.33
   3  -7  -6    6.39    5.96
   3  -7  -6    4.79    2.87
   3  -7  -6   -0.23    2.46
  -3   7   6    7.93    4.77
  -3   7   6    5.92    4.66
  -3   7   6    0.21    2.70
   2  -7  -6   18.59    5.45
   2  -7  -6   20.19    4.55
   2  -7  -6   12.84    4.57
  -2   7   6   14.64    4.85
  -2   7   6   10.83    4.86
   1  -7  -6    1.79    2.55
   1  -7  -6    1.91    4.61
   1  -7  -6    5.08    2.49
  -1   7   6    2.60    2.25
  -1   7   6    1.91    2.60
   0  -7  -6   64.28    6.02
   0  -7  -6   75.07    9.80
   0  -7  -6   65.36   10.55
   0   7   6   51.98    8.18
   0   7   6   70.27    9.74
  -1  -7  -6    3.06    2.25
  -1  -7  -6   -0.09    2.96
  -1  -7  -6    1.94    1.71
   1   7   6   -1.01    1.96
   1   7   6    5.15    3.27
  -2  -7  -6  109.45   13.10
  -2  -7  -6  127.33    7.58
  -2  -7  -6  103.35   10.31
   2   7   6  117.09   10.66
   2   7   6  115.18    8.82
  -3  -7  -6   -2.37    2.46
  -3  -7  -6    4.84    1.87
  -3  -7  -6   -2.08    2.59
   3   7   6    4.60    2.41
   3   7   6   -1.51    2.23
  -4  -7  -6   51.25    8.63
  -4  -7  -6   64.76   11.88
  -4  -7  -6   55.12   10.49
   4   7   6   77.84    8.59
  -5  -7  -6   72.48    9.03
  -5  -7  -6   59.10   12.48
  -5  -7  -6   74.22   13.15
   5   7   6   71.53    9.04
  -6  -7  -6    0.20    2.85
  -6  -7  -6   -4.07    3.17
  -6  -7  -6   -4.68    4.55
   6   7   6    5.95    4.15
   4  -8  -6   -5.51    3.85
   4  -8  -6    1.36    3.52
   4  -8  -6    3.87    5.65
  -4   8   6    1.30    4.99
  -4   8   6   -0.14    3.80
   3  -8  -6   -1.63    3.36
   3  -8  -6    4.96    3.35
   3  -8  -6    5.27    4.06
  -3   8   6    2.03    4.96
  -3   8   6    6.07    3.76
   2  -8  -6   -1.76    2.42
   2  -8  -6    0.13    2.74
   2  -8  -6    2.88    3.58
  -2   8   6   -6.06    2.52
  -2   8   6   -9.91    3.70
   1  -8  -6   78.90   13.79
   1  -8  -6   57.38   10.11
  -1   8   6   52.97    9.74
  -1   8   6   47.84   10.08
   0  -8  -6    4.22    2.32
   0  -8  -6    5.56    4.18
   0  -8  -6   -0.39    2.35
   0   8   6    1.58    2.99
  -1  -8  -6   53.21    5.19
  -1  -8  -6   42.57    8.94
  -1  -8  -6   46.03    8.57
   1   8   6   47.29    9.02
  -2  -8  -6   32.73    6.41
  -2  -8  -6   21.46    3.43
  -2  -8  -6   31.12    9.14
   2   8   6   23.38    6.46
  -3  -8  -6   50.40    9.35
  -3  -8  -6   52.81   12.85
   3   8   6   52.19    8.66
  -4  -8  -6    5.29    3.50
  -4  -8  -6    1.87    4.27
   4   8   6    3.75    3.52
   2  -9  -6   30.47    9.28
   2  -9  -6   36.07    7.33
   2  -9  -6   42.19   10.05
  -2   9   6   36.60    8.99
  -2   9   6   26.63    8.71
   1  -9  -6   12.16    5.71
   1  -9  -6    7.94    3.34
   1  -9  -6   13.67    6.50
  -1   9   6    0.09    4.53
  -1   9   6    9.01    4.43
   0  -9  -6   24.90    7.06
   0  -9  -6   23.56    7.72
   0  -9  -6   27.12    4.85
   0   9   6   10.54    5.63
  -1  -9  -6    7.36    3.70
  -1  -9  -6   16.19    6.29
   1   9   6   13.97    5.60
  -2  -9  -6    1.11    2.62
  -2  -9  -6    2.43    4.72
   2   9   6    0.14    3.40
   1   8  -7  460.26   30.34
  -1  -8   7  529.92   36.18
  -1  -8   7  489.40   26.41
  -1  -8   7  450.06   23.89
   0   8  -7  155.82   16.75
   0  -8   7  167.38   14.04
   0  -8   7  157.10   18.49
  -1   8  -7  227.88   20.90
   1  -8   7  200.35   17.24
   1  -8   7  215.32   21.34
   3   7  -7   40.37    8.12
  -3  -7   7   40.73   10.28
  -3  -7   7   51.57   11.29
   2   7  -7    4.60    3.47
  -2  -7   7    9.78    5.93
  -2  -7   7   -2.63    2.93
  -2  -7   7    2.99    3.89
   1   7  -7    7.52    3.69
  -1  -7   7   12.23    4.62
  -1  -7   7   13.82    4.81
  -1  -7   7   10.87    4.67
   0   7  -7   18.31    5.25
   0  -7   7   26.78    5.59
   0  -7   7   26.47    4.21
   0  -7   7   21.42    7.65
   0  -7   7   30.17    7.03
   0  -7   7   30.77    6.43
  -1   7  -7   -1.75    3.19
   1  -7   7   -2.14    3.28
   1  -7   7    0.80    4.65
   1  -7   7   -4.88    3.24
   1  -7   7    2.02    2.82
  -2   7  -7   16.71    6.38
   2  -7   7   22.69    7.35
   2  -7   7   13.18    5.55
   2  -7   7    9.11    4.31
  -3   7  -7    7.49    4.72
   3  -7   7    7.26    4.92
   3  -7   7   14.67    5.83
   3  -7   7    8.75    6.29
  -4   7  -7   14.60    5.35
   4  -7   7    9.31    5.63
   4  -7   7   18.97    6.86
   5   6  -7   11.77    5.18
  -5  -6   7    5.76    3.73
  -5  -6   7    3.62    4.82
  -4  -6   7   11.57    5.88
  -4  -6   7   12.83    6.07
   3   6  -7    4.93    2.79
  -3  -6   7   -3.72    2.80
  -3  -6   7    1.63    3.44
   2   6  -7    7.18    3.73
  -2  -6   7   10.90    4.72
  -2  -6   7   14.23    3.42
  -2  -6   7    7.35    4.44
   1   6  -7  203.18   15.70
  -1  -6   7  217.01   14.83
  -1  -6   7  201.85   17.81
  -1  -6   7  208.01   10.80
  -1  -6   7  180.53   12.36
  -1  -6   7  188.13   16.18
   0   6  -7  194.96   15.69
   0  -6   7  187.98   17.42
   0  -6   7  244.71   14.07
   0  -6   7  201.52   11.16
   0  -6   7  215.94   14.68
  -1   6  -7   18.40    5.37
   1  -6   7   15.71    5.54
   1  -6   7   11.42    4.53
   2  -6   7   12.48    5.48
  -3   6  -7   38.13    8.91
   3  -6   7   15.70    5.85
  -4   6  -7  420.57   28.88
   4  -6   7  414.74   26.85
   4  -6   7  447.35   28.37
  -5   6  -7   93.45   16.04
   5  -6   7   89.85   15.01
   5  -6   7   98.86   12.15
  -6   6  -7  111.67   17.91
   6  -6   7  140.77   15.14
   6  -6   7  147.73   18.02
   6   5  -7    4.42    3.94
  -6  -5   7    4.33    4.52
  -6  -5   7    4.25    4.75
  -5  -5   7   21.15    7.36
  -5  -5   7   14.57    5.92
   4   5  -7    1.29    2.35
  -4  -5   7   -1.79    2.71
  -4  -5   7   -1.82    2.58
   3   5  -7   40.26    7.91
  -3  -5   7   21.25    6.10
  -3  -5   7   15.48    5.89
   2   5  -7   81.62    8.81
  -2  -5   7   79.08   10.20
  -2  -5   7   71.55    8.70
  -2  -5   7   64.73    5.27
   1   5  -7   19.10    5.06
  -1  -5   7   14.38    5.37
  -1  -5   7   23.84    4.35
  -1  -5   7   10.39    4.66
  -1  -5   7   18.63    2.92
   0   5  -7  229.04   15.52
   0  -5   7  242.48   13.62
   0  -5   7  215.20   11.43
   0  -5   7  185.40   15.98
  -1   5  -7   33.34    6.47
   1  -5   7   40.70    4.55
   1  -5   7   46.83    5.80
   1  -5   7   31.97    6.98
  -2   5  -7  130.19   12.32
   2  -5   7  136.77   13.07
   2  -5   7  169.96   26.88
  -3   5  -7    2.62    3.08
   3  -5   7   -0.91    1.99
  -4   5  -7  337.44   23.25
   4  -5   7  292.20   20.33
  -5   5  -7  469.51   30.84
   5  -5   7  475.71   27.29
  -6   5  -7  208.60   21.02
   6  -5   7  171.85   18.46
   6  -5   7  180.68   15.72
  -7   5  -7   75.55   16.00
   7  -5   7  116.39   19.19
   7  -5   7  120.18   12.42
   7   4  -7    9.23    4.38
  -7  -4   7    2.83    3.46
  -7  -4   7    9.86    5.10
   6   4  -7   68.64   11.93
  -6  -4   7   69.22   11.54
  -6  -4   7   47.17    9.86
   5   4  -7   -1.62    2.41
  -5  -4   7    3.73    3.56
  -5  -4   7    4.80    2.81
   4   4  -7   98.69   10.34
  -4  -4   7   88.63   10.85
  -4  -4   7   89.98   10.73
   3   4  -7    5.57    2.75
   3   4  -7    8.85    1.97
  -3  -4   7   15.49    7.04
  -3  -4   7    6.95    2.10
  -3  -4   7    7.86    4.24
   2   4  -7  181.23   12.66
   2   4  -7  157.42    8.80
  -2  -4   7  175.20   15.85
  -2  -4   7  166.35   12.78
  -2  -4   7  173.11    8.18
  -2  -4   7  180.82   14.39
   1   4  -7  392.84   18.27
   1   4  -7  420.35   21.38
  -1  -4   7  427.23   17.06
  -1  -4   7  428.00   21.18
  -1  -4   7  416.26   23.70
   0   4  -7    7.54    2.80
   0   4  -7   13.10    3.33
   0  -4   7    7.75    3.08
   0  -4   7    6.03    3.07
   0  -4   7    6.40    2.94
   0  -4   7   12.51    2.90
  -1   4  -7   49.32    6.17
   1  -4   7   46.82    5.44
   1  -4   7   51.64    4.61
   1  -4   7   44.54    8.31
   1  -4   7   53.38    6.74
  -2   4  -7  111.82   10.17
   2  -4   7  110.60   10.48
   2  -4   7  103.36    8.94
  -3   4  -7   42.18    7.64
   3  -4   7   36.97    6.74
  -4   4  -7    7.53    3.49
   4  -4   7    9.01    4.31
  -5   4  -7   -8.11    2.81
   5  -4   7   -1.38    2.52
  -6   4  -7    6.32    4.45
   6  -4   7   11.45    4.22
  -7   4  -7   48.77   11.89
   7  -4   7   71.94   14.83
   7  -4   7   36.36    8.09
   7   3  -7    6.94    6.28
   7   3  -7    1.02    2.12
   7   3  -7   -4.35    3.53
  -7  -3   7    3.38    4.07
  -7  -3   7   -6.36    2.68
   6   3  -7  248.88   12.50
   6   3  -7  250.66   19.37
  -6  -3   7  232.69   19.91
   5   3  -7  163.18    8.99
   5   3  -7  183.12   14.86
  -5  -3   7  161.16   14.20
  -5  -3   7  164.25   15.22
   4   3  -7   18.99    4.60
   4   3  -7   25.12    3.03
  -4  -3   7   35.53    5.30
  -4  -3   7   25.57    6.73
  -4  -3   7   37.50    7.52
   3   3  -7  471.42   23.44
   3   3  -7  436.16   22.85
   3   3  -7  485.04   18.40
  -3  -3   7  440.31   24.12
  -3  -3   7  429.85   24.32
  -3  -3   7  444.88   19.34
   2   3  -7   -0.27    1.22
   2   3  -7    2.07    1.48
   2   3  -7   -1.50    1.49
  -2  -3   7    0.23    1.38
  -2  -3   7   -1.96    1.34
  -2  -3   7   -0.84    1.32
  -2  -3   7    3.02    2.31
   1   3  -7   62.58    5.29
   1   3  -7   80.14    6.90
   1   3  -7   63.70    7.18
  -1  -3   7   74.60    5.07
  -1  -3   7   74.24    8.52
  -1  -3   7   61.46    6.56
  -1  -3   7   70.95    7.75
   0   3  -7   12.57    2.83
   0   3  -7   13.84    3.32
   0   3  -7    8.51    2.77
   0  -3   7   19.20    4.42
   0  -3   7   11.18    3.15
   0  -3   7   12.54    3.09
   0  -3   7   12.94    2.75
  -1   3  -7  405.95   19.38
  -1   3  -7  379.94   19.43
  -1   3  -7  392.15   20.91
  -1   3  -7  390.73   19.63
   1  -3   7  380.92   18.55
   1  -3   7  420.37   17.05
   1  -3   7  396.16   20.89
   1  -3   7  408.16   18.27
  -2   3  -7  257.63   15.61
  -2   3  -7  248.16   15.52
  -2   3  -7  266.18   16.19
  -2   3  -7  235.43   14.63
   2  -3   7  243.16   13.98
   2  -3   7  255.67   13.90
   2  -3   7  261.84   15.82
  -3   3  -7   12.75    4.02
  -3   3  -7   18.34    4.81
   3  -3   7   19.79    4.86
   3  -3   7   10.79    3.23
   3  -3   7   25.58    4.91
  -4   3  -7   77.98   11.68
  -4   3  -7   69.49    8.72
   4  -3   7   60.41    8.88
   4  -3   7   52.62    6.99
  -5   3  -7   10.23    4.94
   5  -3   7    9.19    3.75
  -6   3  -7   18.14    5.64
  -7   3  -7   -3.76    4.69
   7  -3   7   10.19    4.09
  -8   3  -7   -0.26    5.50
   8  -3   7    8.09    5.70
   8  -3   7   -2.26    3.73
   8   2  -7   20.90    5.07
   8   2  -7   22.38    8.72
  -8  -2   7   22.85    8.26
   7   2  -7    1.07    4.32
   7   2  -7    2.62    3.33
  -7  -2   7    9.96    3.77
  -7  -2   7    4.49    3.88
   6   2  -7    2.59    2.87
   6   2  -7    8.28    2.53
  -6  -2   7   -0.37    3.03
  -6  -2   7    1.58    2.15
   5   2  -7   85.79    9.38
   5   2  -7   84.91    6.70
   5   2  -7   85.69    9.90
  -5  -2   7   75.86    8.56
  -5  -2   7   74.03   11.74
   4   2  -7  150.78   12.13
   4   2  -7  140.86   10.32
   4   2  -7  140.86    8.43
  -4  -2   7  144.44   11.16
  -4  -2   7  140.15   10.21
  -4  -2   7  157.58   13.08
   3   2  -7  114.78    8.87
   3   2  -7   98.06    8.84
   3   2  -7  113.44    6.82
  -3  -2   7  118.37    9.45
  -3  -2   7  103.38    7.82
  -3  -2   7  121.07   10.53
   2   2  -7   98.48    8.19
   2   2  -7  102.52    6.39
   2   2  -7  103.73    8.21
  -2  -2   7  103.54    9.01
  -2  -2   7  116.23    7.10
  -2  -2   7  115.27    9.04
   1   2  -7   35.75    3.70
   1   2  -7   40.97    3.83
   1   2  -7   36.01    4.22
   1   2  -7   40.63    5.07
  -1  -2   7   45.55    6.91
  -1  -2   7   49.89    5.54
  -1  -2   7   40.78    3.71
   0   2  -7   56.18    5.20
   0   2  -7   71.33    5.63
   0   2  -7   61.14    5.29
   0  -2   7   61.61    5.45
   0  -2   7   62.34    4.91
   0  -2   7   65.90    5.77
   0  -2   7   64.36    6.40
  -1   2  -7  948.82   35.94
  -1   2  -7  877.40   36.72
  -1   2  -7  922.53   35.73
  -1   2  -7  898.04   34.25
   1  -2   7  921.08   34.26
   1  -2   7  888.05   32.55
   1  -2   7  918.52   33.94
   1  -2   7  830.86   36.08
  -2   2  -7  158.07   11.00
  -2   2  -7  163.87   11.46
  -2   2  -7  140.08    9.65
   2  -2   7  153.14   10.04
   2  -2   7  156.13    9.06
   2  -2   7  164.13   11.04
  -3   2  -7  427.87   22.82
  -3   2  -7  423.09   23.01
  -3   2  -7  490.94   32.86
  -3   2  -7  464.06   22.33
   3  -2   7  448.05   21.74
   3  -2   7  476.37   22.52
   3  -2   7  436.97   20.09
  -4   2  -7   30.78    6.89
  -4   2  -7   20.18    4.66
   4  -2   7   33.01    5.65
   4  -2   7   19.44    4.50
  -5   2  -7    4.66    2.91
  -5   2  -7    3.94    2.49
   5  -2   7    2.88    1.99
   5  -2   7   -1.33    3.39
  -6   2  -7   -1.50    3.33
  -6   2  -7   -1.59    2.03
   6  -2   7   -2.90    1.88
  -7   2  -7   11.35    6.23
   7  -2   7   13.16    4.19
  -8   2  -7   33.96    9.54
   8  -2   7   19.05    5.48
   8   1  -7   -4.26    2.78
  -8  -1   7    0.21    3.32
   7   1  -7   -1.98    2.56
   7   1  -7    1.84    2.41
  -7  -1   7    3.20    2.57
  -7  -1   7    5.19    3.90
   6   1  -7   10.90    3.04
   6   1  -7    8.20    2.77
  -6  -1   7    4.37    3.15
  -6  -1   7   13.49    3.71
   5   1  -7  336.42   15.80
   5   1  -7  309.49   16.40
  -5  -1   7  308.77   16.57
  -5  -1   7  290.80   20.49
  -5  -1   7  303.00   18.64
   4   1  -7    9.82    3.00
   4   1  -7    9.25    5.28
   4   1  -7   17.08    3.53
  -4  -1   7   12.23    4.14
  -4  -1   7   14.00    3.35
  -4  -1   7    7.86    4.13
   3   1  -7    6.86    4.05
   3   1  -7   18.77    4.23
   3   1  -7    9.85    2.39
   3   1  -7   11.67    2.66
  -3  -1   7   17.06    3.99
  -3  -1   7   15.19    3.44
  -3  -1   7   13.50    4.03
   2   1  -7  892.53   34.51
   2   1  -7  893.30   32.58
   2   1  -7  869.23   34.83
   2   1  -7  859.26   30.58
  -2  -1   7  908.03   36.50
  -2  -1   7  858.46   34.33
  -2  -1   7  897.28   33.66
   1   1  -7  470.53   18.22
   1   1  -7  431.39   18.48
   1   1  -7  410.02   19.44
   1   1  -7  467.26   17.52
  -1  -1   7  430.36   18.03
  -1  -1   7  423.76   19.88
  -1  -1   7  405.85   19.27
   0   1  -7    8.75    2.23
   0   1  -7    5.99    1.59
   0   1  -7    5.92    2.20
   0  -1   7    6.87    1.74
   0  -1   7    6.13    2.19
   0  -1   7    6.67    1.70
   0  -1   7    3.58    1.63
  -1   1  -7  773.56   31.01
  -1   1  -7  711.15   27.17
  -1   1  -7  743.04   29.39
  -1   1  -7  740.64   29.41
   1  -1   7  729.80   28.34
   1  -1   7  785.82   28.61
   1  -1   7  747.86   27.08
   1  -1   7  682.63   30.09
  -2   1  -7    3.37    1.61
  -2   1  -7    5.30    2.04
  -2   1  -7    3.05    1.70
  -2   1  -7    6.87    2.10
   2  -1   7    8.05    2.79
   2  -1   7    6.52    2.57
   2  -1   7    7.38    1.99
   2  -1   7    7.99    1.84
  -3   1  -7    6.10    2.40
  -3   1  -7    6.02    2.85
  -3   1  -7    6.81    2.45
   3  -1   7   10.26    3.16
   3  -1   7   10.74    2.56
   3  -1   7    7.43    1.77
   3  -1   7    7.36    3.00
  -4   1  -7   68.46    8.10
  -4   1  -7   76.66    8.66
  -4   1  -7   86.10    8.40
   4  -1   7   75.38    8.07
   4  -1   7   82.51    7.45
   4  -1   7   91.32    8.34
  -5   1  -7   93.94   10.30
  -5   1  -7  127.54   11.27
   5  -1   7  111.31    9.84
   5  -1   7  102.01    9.49
  -6   1  -7  121.23    8.24
  -6   1  -7  111.68   11.98
  -6   1  -7  145.65   13.37
   6  -1   7  135.57   11.38
  -7   1  -7   11.94    3.26
  -7   1  -7   18.54    6.08
  -7   1  -7    9.64    4.95
  -8   1  -7   -0.46    4.10
  -8   1  -7   -0.42    2.22
  -8   1  -7   -3.17    3.08
   8  -1   7   -3.63    2.91
   8   0  -7    7.52    4.68
   8   0  -7   14.77    4.32
  -8   0   7   31.59   11.23
   7   0  -7   16.05    3.92
   7   0  -7   17.03    5.08
  -7   0   7   28.25   17.87
   6   0  -7   32.25    7.23
   6   0  -7   28.07    4.33
  -6   0   7   17.94    6.16
   5   0  -7   84.07    8.12
   5   0  -7   97.71    6.47
   5   0  -7   91.48    6.02
  -5   0   7   94.35    6.45
  -5   0   7   85.23    9.88
  -5   0   7   87.38    9.89
   4   0  -7  329.63   17.08
   4   0  -7  334.48   14.30
   4   0  -7  373.78   22.09
   4   0  -7  361.94   16.13
  -4   0   7  334.18   18.74
  -4   0   7  318.37   15.05
  -4   0   7  309.67   19.49
   3   0  -7 1247.98   51.20
   3   0  -7 1288.96   44.45
   3   0  -7 1294.43   45.80
   3   0  -7 1226.34   46.91
  -3   0   7 1294.85   45.97
  -3   0   7 1290.52   49.04
  -3   0   7 1342.01   51.34
   2   0  -7  157.13   10.79
   2   0  -7  148.35    7.79
   2   0  -7  175.98    9.29
   2   0  -7  152.64    8.84
  -2   0   7  169.65    9.94
  -2   0   7  159.35   10.93
  -2   0   7  152.45    8.74
   1   0  -7 2480.48   82.01
   1   0  -7 2581.62   81.65
   1   0  -7 2346.41   84.64
   1   0  -7 2472.00   83.15
   1   0  -7 2333.50   81.78
  -1   0   7 2315.77   82.41
  -1   0   7 2477.13   82.59
  -1   0   7 2341.40   84.24
   0   0  -7 7122.79  222.84
   0   0   7 6486.77  223.01
  -1   0  -7 2575.56   86.48
  -1   0  -7 2510.15   86.17
  -1   0  -7 2484.30   82.71
   1   0   7 2518.05   87.44
   1   0   7 2510.18   85.06
   1   0   7 2503.41   85.40
   1   0   7 2540.07   82.41
  -2   0  -7 2296.36   83.28
  -2   0  -7 2493.57   83.91
   2   0   7 2404.72   82.28
   2   0   7 2412.64   84.48
   2   0   7 2361.41   79.07
  -3   0  -7 1086.83   39.56
  -3   0  -7 1029.12   41.52
  -3   0  -7 1040.92   41.56
   3   0   7 1009.00   37.80
   3   0   7  981.54   41.40
   3   0   7 1102.17   40.35
  -4   0  -7   42.31    7.08
  -4   0  -7   61.41    7.19
   4   0   7   60.88    6.02
   4   0   7   48.83    6.30
   4   0   7   52.69    6.15
  -5   0  -7    4.06    1.96
  -5   0  -7    1.66    2.04
   5   0   7    4.45    3.32
   5   0   7    0.52    1.43
   5   0   7    2.80    2.98
  -6   0  -7   13.24    4.31
  -6   0  -7   16.36    9.06
  -6   0  -7   13.78    4.97
   6   0   7   10.38    3.52
   6   0   7   34.81   14.93
  -7   0  -7   60.62   10.84
  -7   0  -7   58.54    6.82
   7   0   7   79.89   13.84
  -8   0  -7   27.79    6.75
  -8   0  -7   20.79    6.94
   8   0   7   23.49    5.84
  -9   0  -7   20.75    5.62
   8  -1  -7    4.24    3.72
   8  -1  -7    9.47    3.80
  -8   1   7    4.99    5.10
   7  -1  -7   10.48    3.90
   7  -1  -7   13.29    5.02
  -7   1   7    2.81    4.04
   6  -1  -7   82.89    7.61
   6  -1  -7   87.72    9.52
  -6   1   7   81.53   10.28
   5  -1  -7  164.99   10.31
   5  -1  -7  157.66   12.18
  -5   1   7  170.53   14.10
   4  -1  -7  202.77   11.03
   4  -1  -7  198.85   15.41
   4  -1  -7  197.70   12.81
  -4   1   7  192.16   14.09
  -4   1   7  198.05   14.35
   3  -1  -7  204.39   12.23
   3  -1  -7  212.16   11.11
   3  -1  -7  221.28   14.53
  -3   1   7  205.31   13.46
  -3   1   7  208.81   10.00
  -3   1   7  217.27   14.16
   2  -1  -7  453.49   20.19
   2  -1  -7  465.19   19.25
   2  -1  -7  501.73   21.99
  -2   1   7  456.07   22.08
  -2   1   7  472.86   21.43
  -2   1   7  462.04   18.33
   1  -1  -7  284.87   13.14
   1  -1  -7  285.53   13.05
   1  -1  -7  281.26   13.22
  -1   1   7  281.07   13.14
  -1   1   7  268.99   13.61
  -1   1   7  286.89   14.68
   0  -1  -7 1284.00   50.21
   0  -1  -7 1415.15   49.59
   0  -1  -7 1438.75   46.68
   0   1   7 1370.10   50.42
   0   1   7 1468.91   49.47
   0   1   7 1381.34   50.37
  -1  -1  -7  991.21   38.41
  -1  -1  -7 1040.78   37.93
   1   1   7 1043.29   38.15
   1   1   7 1033.41   37.35
  -2  -1  -7  112.32    8.12
  -2  -1  -7  128.62    8.32
   2   1   7  116.70    7.36
   2   1   7  115.54    5.38
  -3  -1  -7  102.35   13.03
  -3  -1  -7  132.98    9.60
   3   1   7  140.45    8.96
   3   1   7  151.20    8.19
   3   1   7  128.88   10.27
  -4  -1  -7  504.72   23.89
  -4  -1  -7  497.66   21.90
  -4  -1  -7  488.65   24.03
   4   1   7  499.26   22.39
   4   1   7  465.21   23.56
  -5  -1  -7   59.28    7.41
  -5  -1  -7   77.96    7.08
   5   1   7   68.97    8.99
   5   1   7   77.70    8.52
   5   1   7   65.42    7.44
  -6  -1  -7   30.64    6.07
  -6  -1  -7   20.31    5.56
   6   1   7   20.39    6.88
  -7  -1  -7   49.83    9.68
  -7  -1  -7   59.93    7.39
   7   1   7   42.28    7.84
  -8  -1  -7   26.48    7.55
  -8  -1  -7   24.89    6.52
   8   1   7   22.81    6.48
  -9  -1  -7    6.08    5.09
   8  -2  -7   14.52    5.41
   8  -2  -7    3.46    4.20
  -8   2   7   10.68    4.55
   7  -2  -7    4.78    3.06
   7  -2  -7    4.95    3.59
  -7   2   7   -0.86    2.38
   6  -2  -7   44.35    7.46
   6  -2  -7   48.00    9.04
  -6   2   7   33.70    7.81
  -6   2   7   40.73   10.06
   5  -2  -7    2.05    1.83
   5  -2  -7   -1.19    4.74
  -5   2   7    0.90    1.75
  -5   2   7    1.13    2.47
   4  -2  -7   -0.68    1.29
   4  -2  -7    4.67    4.02
  -4   2   7    0.70    1.73
  -4   2   7   -0.96    2.30
  -4   2   7    1.99    3.05
   3  -2  -7  427.64   20.94
   3  -2  -7  440.89   22.32
   3  -2  -7  410.46   19.69
  -3   2   7  448.49   22.56
  -3   2   7  435.22   22.80
   2  -2  -7  170.17   10.40
   2  -2  -7  178.34   11.07
  -2   2   7  175.13   11.77
  -2   2   7  190.35   11.84
  -2   2   7  176.56    8.96
  -2   2   7  187.39    8.86
   1  -2  -7  463.35   19.05
   1  -2  -7  426.57   19.36
   1  -2  -7  455.57   19.83
  -1   2   7  466.81   21.36
  -1   2   7  464.44   20.65
  -1   2   7  500.35   21.38
  -1   2   7  444.03   19.53
   0  -2  -7   67.73    3.72
   0  -2  -7   62.80    5.09
   0  -2  -7   70.87    5.67
   0   2   7   54.32    5.38
   0   2   7   73.82    4.53
   0   2   7   69.57    6.00
  -1  -2  -7 4174.89  140.35
   1   2   7 4248.12  141.74
   1   2   7 4124.49  138.45
  -2  -2  -7 1011.77   38.15
  -2  -2  -7  974.62   39.16
   2   2   7 1026.66   35.68
   2   2   7 1020.11   37.33
   2   2   7 1079.01   41.44
   2   2   7  992.95   34.40
  -3  -2  -7  302.89   15.57
  -3  -2  -7  282.61   15.88
  -3  -2  -7  301.22   15.37
   3   2   7  293.45   13.99
   3   2   7  288.68   14.83
   3   2   7  291.33   12.94
   3   2   7  262.43   16.73
  -4  -2  -7  209.26   13.35
  -4  -2  -7  223.64   13.26
  -4  -2  -7  206.09   13.39
   4   2   7  199.58   14.86
   4   2   7  222.59   13.16
   4   2   7  211.64   12.12
  -5  -2  -7  259.18   16.46
  -5  -2  -7  258.66   15.72
  -5  -2  -7  253.94   15.89
   5   2   7  240.64   14.35
   5   2   7  241.57   16.25
  -6  -2  -7   14.76    4.22
  -6  -2  -7   21.62    5.49
   6   2   7   14.91    6.37
  -7  -2  -7    6.67    3.35
  -7  -2  -7    7.35    3.34
  -8  -2  -7    1.13    3.22
  -8  -2  -7    1.61    2.94
   8  -3  -7    7.23    4.20
   8  -3  -7   -0.42    3.89
  -8   3   7    3.63    3.69
   7  -3  -7    0.77    2.96
   7  -3  -7    2.52    2.80
  -7   3   7   -3.52    3.40
  -7   3   7   -0.67    2.91
   6  -3  -7    9.49    4.19
   6  -3  -7   14.11    4.67
  -6   3   7   12.71    5.11
  -6   3   7   12.14    5.25
   5  -3  -7   13.84    4.19
  -5   3   7   18.02    6.14
  -5   3   7   21.73    6.15
   4  -3  -7  187.51   16.37
   4  -3  -7  204.10   13.45
   4  -3  -7  198.09   14.04
  -4   3   7  179.10   15.06
  -4   3   7  204.61   14.51
   3  -3  -7   18.15    3.96
   3  -3  -7   17.96    4.15
  -3   3   7   23.35    4.99
  -3   3   7   29.26    6.50
  -3   3   7   23.07    5.54
   2  -3  -7  276.83   14.81
   2  -3  -7  281.04   15.18
   2  -3  -7  258.34   14.36
  -2   3   7  245.66   15.41
  -2   3   7  251.22   15.26
  -2   3   7  262.45   12.63
   1  -3  -7  602.00   24.46
   1  -3  -7  611.75   25.47
   1  -3  -7  587.22   23.37
  -1   3   7  558.88   25.38
  -1   3   7  571.72   24.56
  -1   3   7  533.86   25.76
   0  -3  -7 1883.66   65.32
   0  -3  -7 1781.59   63.24
   0  -3  -7 1817.04   65.04
   0  -3  -7 1819.13   61.37
   0   3   7 1809.67   62.77
   0   3   7 1668.59   65.30
   0   3   7 1926.80   64.72
  -1  -3  -7   62.73    5.06
  -1  -3  -7   54.27    5.47
  -1  -3  -7   57.84    6.07
  -1  -3  -7   61.82    4.13
   1   3   7   52.23    6.34
   1   3   7   54.68    4.97
   1   3   7   57.47    4.09
  -2  -3  -7  674.20   30.88
  -2  -3  -7  669.28   27.75
   2   3   7  752.53   25.98
   2   3   7  728.96   32.27
   2   3   7  706.10   27.29
  -3  -3  -7 1816.09   65.28
  -3  -3  -7 1628.95   65.90
  -3  -3  -7 1843.76   64.76
  -3  -3  -7 1733.25   62.55
   3   3   7 1674.52   60.87
   3   3   7 1735.49   60.35
   3   3   7 1787.65   67.98
  -4  -3  -7  118.22    9.05
  -4  -3  -7  101.12    9.20
  -4  -3  -7  103.25    8.92
   4   3   7   92.70    8.96
   4   3   7  117.90    8.02
   4   3   7  102.87    7.69
  -5  -3  -7  198.14   13.70
  -5  -3  -7  191.09   14.16
  -5  -3  -7  214.63   13.98
   5   3   7  190.73   12.48
   5   3   7  188.72   11.64
   5   3   7  188.46   14.45
  -6  -3  -7   84.87    9.64
  -6  -3  -7   68.20    8.04
   6   3   7   63.77    7.58
  -7  -3  -7  137.80   12.73
  -7  -3  -7  122.99   12.73
   7   3   7  133.08   12.01
  -8  -3  -7   23.39    7.08
  -8  -3  -7   11.90    5.13
   8   3   7   23.48    6.33
   7  -4  -7    6.21    3.86
   7  -4  -7    3.22    3.77
  -7   4   7   12.12    5.80
  -7   4   7   17.95    7.06
   6  -4  -7   -1.33    2.89
   6  -4  -7    2.26    3.05
  -6   4   7    0.98    3.24
   5  -4  -7    4.57    3.06
   5  -4  -7    3.62    2.71
  -5   4   7    3.21    2.68
  -5   4   7   -3.17    2.90
   4  -4  -7   38.60    7.07
   4  -4  -7   29.48    6.75
  -4   4   7   38.30    8.10
  -4   4   7   29.57    7.03
   3  -4  -7    3.88    2.13
   3  -4  -7    7.31    3.18
   3  -4  -7   11.71    4.34
  -3   4   7   12.38    4.52
  -3   4   7    6.46    1.84
  -3   4   7    3.82    2.47
   2  -4  -7  129.40    8.13
   2  -4  -7  118.30    9.32
   2  -4  -7  123.70    9.87
   2  -4  -7  111.84    9.07
  -2   4   7  123.36    8.43
  -2   4   7  119.44   10.88
  -2   4   7  116.97    9.88
  -2   4   7  109.65    9.92
   1  -4  -7    5.95    2.48
   1  -4  -7   23.06    4.81
   1  -4  -7   11.96    2.82
   1  -4  -7   13.69    3.02
  -1   4   7   10.99    3.31
  -1   4   7    7.33    3.13
  -1   4   7   12.54    3.26
  -1   4   7   16.69    4.28
   0  -4  -7  803.73   32.68
   0  -4  -7  868.97   32.33
   0  -4  -7  834.83   35.75
   0  -4  -7  864.38   35.49
   0   4   7  902.79   34.96
   0   4   7  851.74   36.35
   0   4   7  910.30   34.03
  -1  -4  -7 1423.24   57.57
  -1  -4  -7 1493.07   52.76
  -1  -4  -7 1548.67   56.18
  -1  -4  -7 1506.14   53.14
   1   4   7 1504.43   54.13
   1   4   7 1431.65   52.85
   1   4   7 1578.47   58.77
  -2  -4  -7  207.88   11.51
  -2  -4  -7  213.86   14.79
  -2  -4  -7  200.75   10.96
  -2  -4  -7  204.61   12.85
   2   4   7  231.14   15.57
   2   4   7  206.18   11.05
   2   4   7  199.48   10.51
  -3  -4  -7   67.73    7.07
  -3  -4  -7   77.74    8.11
  -3  -4  -7   80.05    8.95
  -3  -4  -7   78.28    6.44
   3   4   7   72.28    5.86
   3   4   7   78.53    5.97
  -4  -4  -7    7.83    3.17
  -4  -4  -7    4.59    2.31
  -4  -4  -7    5.95    3.50
   4   4   7    5.50    2.42
   4   4   7    5.09    2.09
  -5  -4  -7   27.25    7.30
  -5  -4  -7   19.64    4.85
  -5  -4  -7   18.77    5.67
  -5  -4  -7   24.83    5.29
   5   4   7   25.29    4.37
   5   4   7   28.21    7.06
   5   4   7   23.09    4.86
  -6  -4  -7   63.40   10.31
  -6  -4  -7   62.38    8.11
   6   4   7   56.90    6.91
   6   4   7   72.10    8.08
  -7  -4  -7    5.69    4.03
  -7  -4  -7    9.08    4.21
   7   4   7   15.30    5.27
  -8  -4  -7   15.50    6.00
  -8  -4  -7    9.74    4.71
   8   4   7   18.13    6.00
   8   4   7   10.85    5.25
   7  -5  -7    2.38    3.94
   7  -5  -7   -4.91    3.69
  -7   5   7   -7.38    4.35
  -7   5   7   11.26   12.03
   6  -5  -7   47.69    9.24
  -6   5   7   71.99   13.16
  -6   5   7   86.79   13.66
   5  -5  -7   28.75    7.66
   5  -5  -7   27.66    6.81
  -5   5   7   20.65    5.76
  -5   5   7   23.00    7.75
   4  -5  -7  310.92   20.01
   4  -5  -7  309.74   20.58
  -4   5   7  295.43   19.30
  -4   5   7  337.70   23.21
   3  -5  -7  123.94   25.18
   3  -5  -7  115.29   11.22
   3  -5  -7   99.85    7.47
  -3   5   7   97.82    9.77
  -3   5   7  100.97    7.39
  -3   5   7  111.71   11.59
   2  -5  -7  380.74   19.68
   2  -5  -7  342.03   18.67
   2  -5  -7  360.67   18.33
   2  -5  -7  386.23   22.33
  -2   5   7  328.89   20.50
  -2   5   7  352.43   20.32
  -2   5   7  371.55   18.27
   1  -5  -7   10.12    3.53
   1  -5  -7    7.72    3.14
   1  -5  -7    7.42    3.40
   1  -5  -7   10.35    3.04
  -1   5   7   10.87    3.69
  -1   5   7   15.68    4.16
  -1   5   7    8.69    3.92
  -1   5   7    4.01    3.21
   0  -5  -7   53.29    6.79
   0  -5  -7   44.36    5.02
   0  -5  -7   50.19    5.04
   0   5   7   49.64   12.95
   0   5   7   45.52    5.52
   0   5   7   43.85    6.67
  -1  -5  -7   26.14    4.98
  -1  -5  -7   28.23    6.21
  -1  -5  -7   31.19    4.79
  -1  -5  -7   40.61    4.20
   1   5   7   32.02    5.27
   1   5   7   42.28    5.34
   1   5   7   30.09    6.96
  -2  -5  -7   22.09    4.98
  -2  -5  -7   18.09    3.49
  -2  -5  -7   30.79    6.19
   2   5   7   19.76    4.23
   2   5   7   27.33    4.77
  -3  -5  -7    2.08    1.34
  -3  -5  -7    4.49    1.82
  -3  -5  -7    2.60    3.22
   3   5   7    6.31    2.43
  -4  -5  -7    6.59    2.80
  -4  -5  -7   -0.24    2.15
  -4  -5  -7    2.63    2.89
  -4  -5  -7    8.04    3.82
   4   5   7    4.92    2.52
   4   5   7   10.14    2.89
  -5  -5  -7   51.06    9.29
  -5  -5  -7   61.56    9.81
  -5  -5  -7   60.53   11.17
   5   5   7   49.86    5.67
   5   5   7   57.89    6.89
  -6  -5  -7    6.19    3.38
  -6  -5  -7    9.30    5.05
  -6  -5  -7    3.70    4.00
   6   5   7    7.32    3.69
   6   5   7    0.85    6.90
  -7  -5  -7    3.92    3.47
  -7  -5  -7    3.82    3.50
   7   5   7    5.52    3.60
   7   5   7    8.80    4.29
   6  -6  -7   25.63    7.24
   6  -6  -7   35.83    9.09
  -6   6   7   13.94    7.22
  -6   6   7   22.75    6.46
   5  -6  -7    9.13    5.24
   5  -6  -7   13.89    5.31
  -5   6   7    9.37    4.05
  -5   6   7   12.37    6.33
   4  -6  -7  103.69   12.12
   4  -6  -7  107.54   11.48
   4  -6  -7   93.22    6.96
  -4   6   7   88.37   10.01
  -4   6   7   87.20    6.77
  -4   6   7  101.20   12.80
   3  -6  -7  115.41   10.64
   3  -6  -7  103.93    8.56
   3  -6  -7  101.71   11.60
  -3   6   7   65.05   10.88
  -3   6   7   86.24    8.08
  -3   6   7   95.75   10.05
   2  -6  -7   11.23    5.57
   2  -6  -7   19.43    4.92
   2  -6  -7   18.73    5.13
  -2   6   7   25.45    6.52
  -2   6   7   22.75    5.66
  -2   6   7   21.50    6.13
   1  -6  -7   17.13    4.63
   1  -6  -7   18.35    3.92
   1  -6  -7   16.20    4.96
  -1   6   7   21.21    5.51
  -1   6   7   21.50    5.90
  -1   6   7   22.87    5.34
  -1   6   7   17.74    5.69
   0  -6  -7   36.39    6.01
   0  -6  -7   43.64    7.95
   0  -6  -7   31.02    7.17
   0  -6  -7   38.74    4.52
   0   6   7   36.64    7.23
   0   6   7   44.03    7.71
  -1  -6  -7   95.99    9.03
  -1  -6  -7   85.15   10.15
  -1  -6  -7  113.48   10.01
  -1  -6  -7  104.13    7.35
   1   6   7   94.17    8.67
   1   6   7  118.45    9.53
  -2  -6  -7   70.12    5.80
  -2  -6  -7   84.52    8.92
  -2  -6  -7   80.74   10.11
  -2  -6  -7   78.67    8.37
   2   6   7   64.82    6.83
   2   6   7   68.66    7.21
  -3  -6  -7    8.01    2.45
  -3  -6  -7   10.91    4.53
  -3  -6  -7    7.51    3.42
   3   6   7    7.26    3.15
   3   6   7   12.27    3.26
  -4  -6  -7    5.91    3.65
  -4  -6  -7   11.48    5.18
  -4  -6  -7    3.04    2.61
  -4  -6  -7    6.51    2.88
   4   6   7    3.46    2.63
   4   6   7   13.87    4.22
  -5  -6  -7    7.83    4.87
  -5  -6  -7    3.61    3.22
  -5  -6  -7    2.02    3.13
   5   6   7   10.89    3.26
   5   6   7    3.88    2.67
  -6  -6  -7   22.85    6.27
  -6  -6  -7    9.03    4.98
  -6  -6  -7   22.68    7.78
   6   6   7   17.43    4.08
   6   6   7   14.91    4.74
  -7  -6  -7   19.49    6.16
   7   6   7   25.16    5.25
   7   6   7   19.25    5.96
   5  -7  -7    2.67    3.10
   5  -7  -7    2.95    4.54
  -5   7   7    7.48    3.95
  -5   7   7    0.69    5.39
   4  -7  -7   49.14   11.18
   4  -7  -7   41.41    8.88
   4  -7  -7   55.74    6.47
  -4   7   7   46.05    6.85
  -4   7   7   55.67   12.19
  -4   7   7   67.82   11.50
   3  -7  -7    5.40    3.64
   3  -7  -7    9.05    5.75
  -3   7   7   13.35    5.96
  -3   7   7    7.72    4.76
  -3   7   7    1.65    4.35
   2  -7  -7   33.90    9.49
   2  -7  -7   39.88    7.39
   2  -7  -7   37.20    7.27
  -2   7   7   36.61    8.18
  -2   7   7   31.33    7.50
   1  -7  -7    8.84    4.53
   1  -7  -7    6.04    6.29
   1  -7  -7    9.34    3.47
  -1   7   7    9.94    4.31
   0  -7  -7   10.07    4.54
   0  -7  -7    3.39    1.83
   0  -7  -7    2.86    3.57
   0   7   7    5.74    4.68
   0   7   7    3.46    3.27
  -1  -7  -7   17.15    6.32
  -1  -7  -7   13.99    3.17
  -1  -7  -7   16.26    4.79
   1   7   7   30.11   13.50
   1   7   7   20.12    5.26
  -2  -7  -7    1.65    3.13
  -2  -7  -7    4.75    1.89
  -2  -7  -7    2.33    2.05
   2   7   7   11.15    3.63
   2   7   7    3.22    2.77
  -3  -7  -7    4.39    2.31
  -3  -7  -7    3.59    3.13
  -3  -7  -7    3.61    4.37
   3   7   7    6.70    3.23
   3   7   7    5.08    3.26
  -4  -7  -7   -1.62    3.17
  -4  -7  -7    0.60    2.30
   4   7   7    5.40    2.66
  -5  -7  -7   42.70    9.34
  -5  -7  -7   41.38    8.36
  -5  -7  -7   42.92   10.20
   5   7   7   42.21    7.98
  -6  -7  -7    4.62    3.92
  -6  -7  -7    2.54    4.85
  -6  -7  -7    5.01    5.25
   6   7   7    3.14    4.16
   4  -8  -7   33.53    7.35
   4  -8  -7   39.80    7.06
   4  -8  -7   57.66   14.81
  -4   8   7   32.06    8.53
  -4   8   7   33.76    9.95
   3  -8  -7    8.95    3.94
   3  -8  -7    5.95    5.24
   3  -8  -7   -3.57    3.31
  -3   8   7    2.54    3.57
  -3   8   7   -5.59    4.22
   2  -8  -7   23.19    6.89
   2  -8  -7   26.02    6.85
   2  -8  -7   18.36    4.88
  -2   8   7   19.13    6.07
  -2   8   7   18.60    6.34
   1  -8  -7   -1.24    2.10
   1  -8  -7   -1.21    2.28
   1  -8  -7    0.95    3.18
  -1   8   7    1.39    3.52
  -1   8   7    1.17    2.81
   0  -8  -7  111.59    8.75
   0  -8  -7  106.93   16.24
   0   8   7  113.51   12.50
  -1  -8  -7   30.78    7.70
  -1  -8  -7   19.29    5.95
  -1  -8  -7   21.68    4.18
   1   8   7   22.54    5.79
  -2  -8  -7  214.20   11.38
  -2  -8  -7  219.85   20.04
   2   8   7  207.13   16.20
  -3  -8  -7  105.54   11.39
  -3  -8  -7  143.41   16.44
   3   8   7  123.34   11.88
  -4  -8  -7   -2.70    3.87
  -4  -8  -7   -0.72    2.84
   4   8   7   -0.82    3.15
   2  -9  -7   40.42    7.97
   2  -9  -7   45.69    9.85
   2  -9  -7   57.54   12.77
  -2   9   7   33.56    8.24
  -2   9   7   32.92    8.57
   1  -9  -7    6.65    3.63
   1  -9  -7   13.22    6.30
  -1   9   7    6.50    4.58
  -1   9   7   13.28    5.57
   0  -9  -7   45.66    7.37
   0  -9  -7   46.97   10.41
   0  -9  -7   47.77    9.34
   0   9   7   53.89   10.45
  -1  -9  -7   87.00   15.68
  -1  -9  -7   52.99   10.70
   1   9   7   41.55    8.97
  -2  -9  -7   14.98    7.51
  -2  -9  -7    2.07    3.78
   2   9   7    6.37    4.53
   3   7  -8  259.34   20.31
  -3  -7   8  245.21   23.33
  -3  -7   8  269.29   20.82
   2   7  -8  149.52   14.89
  -2  -7   8  163.15   14.86
  -2  -7   8  126.71   16.45
   1   7  -8  496.73   29.06
  -1  -7   8  463.98   25.16
  -1  -7   8  409.69   22.02
  -1  -7   8  489.77   32.82
   0   7  -8   -4.50    3.04
   0  -7   8   -2.97    3.32
   0  -7   8    2.62    3.24
   0  -7   8   -1.44    2.85
   0  -7   8   -2.12    2.96
   0  -7   8    5.45    3.52
  -1   7  -8    3.22    3.10
   1  -7   8   -0.07    3.58
   1  -7   8   -2.73    2.96
   1  -7   8    5.16    4.08
  -2   7  -8   -4.24    3.26
   2  -7   8    1.55    3.92
   2  -7   8    7.17    4.06
  -3   7  -8    7.08    4.25
   3  -7   8    8.15    4.90
   3  -7   8   -4.60    4.35
  -4   7  -8   -7.52    4.59
   4  -7   8   -4.97    3.95
   4  -7   8    8.53    5.36
   5   6  -8   14.46    5.56
  -5  -6   8   16.54    6.85
  -5  -6   8    8.89    4.51
   4   6  -8   20.06    6.51
  -4  -6   8   41.85   10.75
  -4  -6   8   37.17   10.22
   3   6  -8   33.71    6.75
  -3  -6   8   39.96    8.76
  -3  -6   8   40.98   10.77
   2   6  -8   12.43    4.12
  -2  -6   8    5.82    3.45
  -2  -6   8   20.08    5.79
  -2  -6   8   12.12    3.37
   1   6  -8  122.86   12.12
  -1  -6   8  126.69   11.38
  -1  -6   8  115.66   13.64
  -1  -6   8  119.92    7.22
  -1  -6   8  133.93    9.99
   0   6  -8  163.75   14.32
   0  -6   8  173.39   13.03
   0  -6   8  169.79   10.16
   0  -6   8  156.63   11.68
   0  -6   8  181.23   16.76
  -1   6  -8   54.50   10.41
   1  -6   8   56.17    5.80
   1  -6   8   48.29    6.74
   1  -6   8   47.04   10.05
  -2   6  -8   -1.66    3.00
   2  -6   8   -1.56    2.76
  -3   6  -8   40.86   10.31
   3  -6   8   39.80    9.41
  -4   6  -8   30.76    8.47
   4  -6   8   11.08    4.93
  -5   6  -8   27.07    9.40
   5  -6   8   36.87    9.41
   5  -6   8   47.38   11.02
   6   5  -8   20.57    6.06
  -6  -5   8   16.68    7.15
  -6  -5   8   21.36    9.84
   5   5  -8    3.79    4.16
  -5  -5   8    3.93    4.06
  -5  -5   8    6.99    4.24
   4   5  -8   -1.58    2.62
  -4  -5   8    3.44    2.72
  -4  -5   8    7.54    4.33
   3   5  -8   39.96    7.66
  -3  -5   8   29.57    6.96
  -3  -5   8   27.89    6.53
   2   5  -8  194.74   14.50
  -2  -5   8  162.48   15.59
  -2  -5   8  187.56    9.31
  -2  -5   8  167.39    9.14
  -2  -5   8  198.34   14.95
   1   5  -8  426.40   23.09
  -1  -5   8  424.54   22.40
  -1  -5   8  392.53   25.40
  -1  -5   8  407.92   19.69
  -1  -5   8  406.79   17.30
   0   5  -8    6.12    3.52
   0  -5   8   19.03    6.55
   0  -5   8   12.88    4.00
   0  -5   8   14.09    3.49
  -1   5  -8   -2.15    1.65
   1  -5   8    1.60    2.96
   1  -5   8   -0.01    1.89
   1  -5   8    2.43    2.35
  -2   5  -8  161.31   14.01
   2  -5   8  154.91   14.26
  -3   5  -8   18.07    6.65
   3  -5   8   19.95    6.17
  -4   5  -8  275.85   21.09
   4  -5   8  260.95   19.22
  -5   5  -8   60.51   11.10
   5  -5   8   56.89    9.62
  -6   5  -8    4.98    4.70
   6  -5   8   -0.75    3.87
   6   4  -8   40.87    8.47
  -6  -4   8   66.72   12.56
  -6  -4   8   47.09   10.80
   5   4  -8    4.69    4.12
  -5  -4   8    4.81    3.91
  -5  -4   8    6.22    3.75
   4   4  -8    9.17    3.47
   4   4  -8   13.67    2.37
  -4  -4   8    6.43    3.54
  -4  -4   8   11.75    5.58
   3   4  -8    9.10    3.90
  -3  -4   8    8.59    3.42
  -3  -4   8    8.74    4.18
  -3  -4   8   23.94    6.51
   2   4  -8  304.71   20.42
   2   4  -8  323.71   14.44
  -2  -4   8  299.00   13.75
  -2  -4   8  311.14   20.33
  -2  -4   8  285.93   13.92
  -2  -4   8  295.49   18.47
   1   4  -8   63.90    7.15
   1   4  -8   71.63    6.27
  -1  -4   8   66.60    5.20
  -1  -4   8   70.58   13.31
  -1  -4   8   65.58    7.07
   0   4  -8   17.41    3.95
   0   4  -8   20.01    4.52
   0  -4   8   12.88    4.21
   0  -4   8   25.67    4.58
   0  -4   8   30.37    4.44
  -1   4  -8   43.01    6.82
   1  -4   8   40.22    5.59
   1  -4   8   44.98    4.71
  -2   4  -8  998.57   42.58
   2  -4   8 1036.77   64.54
   2  -4   8  941.96   39.54
  -3   4  -8  952.86   42.82
   3  -4   8  938.45   42.10
  -4   4  -8  986.98   45.72
   4  -4   8  979.24   44.04
  -5   4  -8  953.66   47.47
   5  -4   8 1002.93   44.66
  -6   4  -8   -1.88    3.69
   6  -4   8   -6.80    2.92
  -7   4  -8   46.82   12.83
   7  -4   8   30.82    7.17
   7   3  -8    4.34    2.58
   7   3  -8    6.21    4.70
  -7  -3   8    7.12    4.69
  -7  -3   8    2.00    4.38
   6   3  -8   38.49    8.41
   6   3  -8   31.53    4.61
  -6  -3   8   28.30    7.12
  -6  -3   8   19.07    6.73
   5   3  -8    3.35    2.42
   5   3  -8   -0.79    1.28
  -5  -3   8    2.93    2.81
  -5  -3   8    2.65    2.66
   4   3  -8  411.74   23.41
   4   3  -8  428.64   17.60
  -4  -3   8  401.71   19.47
  -4  -3   8  413.78   23.85
  -4  -3   8  417.77   25.34
   3   3  -8   86.90    8.69
   3   3  -8   89.48    6.16
  -3  -3   8   97.46    9.85
  -3  -3   8   94.29    9.85
  -3  -3   8   83.76    7.00
   2   3  -8   68.17    5.43
   2   3  -8   70.95    7.23
  -2  -3   8   71.87    5.57
  -2  -3   8   69.43    7.76
  -2  -3   8   69.13    8.10
   1   3  -8  113.66   10.02
   1   3  -8  127.76    8.12
   1   3  -8  110.24    8.65
  -1  -3   8  105.85    8.98
  -1  -3   8  111.28   10.16
  -1  -3   8  109.75   10.09
  -1  -3   8  113.78    7.15
   0   3  -8  329.64   16.64
   0   3  -8  309.07   18.79
   0   3  -8  318.81   16.43
   0   3  -8  328.66   16.85
   0  -3   8  318.54   18.86
   0  -3   8  336.23   15.31
   0  -3   8  358.17   16.72
   0  -3   8  346.76   17.79
  -1   3  -8  219.64   13.09
  -1   3  -8  241.64   15.31
  -1   3  -8  218.93   13.58
  -1   3  -8  192.86   14.30
   1  -3   8  208.00   12.74
   1  -3   8  223.67   12.34
   1  -3   8  230.61   10.99
   1  -3   8  241.17   15.39
  -2   3  -8  446.46   40.83
  -2   3  -8  372.28   20.32
  -2   3  -8  381.83   19.58
  -2   3  -8  341.47   19.67
   2  -3   8  346.90   17.61
   2  -3   8  335.80   17.98
   2  -3   8  364.66   20.29
  -3   3  -8  300.17   18.39
  -3   3  -8  326.95   19.72
   3  -3   8  323.73   18.92
   3  -3   8  310.53   16.56
  -4   3  -8    3.78    2.73
   4  -3   8    7.80    3.58
  -5   3  -8  645.25   36.74
   5  -3   8  562.28   32.85
  -6   3  -8    6.57    5.69
   6  -3   8   29.48    6.58
  -7   3  -8   84.92   14.15
   7  -3   8  118.02   11.47
  -8   3  -8  -10.05    5.40
   8  -3   8    6.07    5.41
   7   2  -8   36.08   11.60
   7   2  -8   23.37    8.25
   7   2  -8   15.70    6.39
  -7  -2   8   24.54    6.08
  -7  -2   8   17.74    7.83
   6   2  -8    8.02    3.93
   6   2  -8    6.29    2.53
   6   2  -8    7.24    3.69
  -6  -2   8    1.44    3.81
  -6  -2   8    3.77    3.19
   5   2  -8   26.91    6.86
   5   2  -8   22.54    3.99
   5   2  -8   13.45    4.46
  -5  -2   8   13.34    5.33
  -5  -2   8   24.45    7.41
  -5  -2   8   21.97    5.02
   4   2  -8   50.62    7.94
   4   2  -8   59.24    5.37
   4   2  -8   77.36   11.52
  -4  -2   8   65.34    7.26
  -4  -2   8   65.27    7.43
   3   2  -8  475.72   19.60
   3   2  -8  435.80   22.49
   3   2  -8  474.66   23.53
  -3  -2   8  486.40   23.71
  -3  -2   8  463.06   25.03
  -3  -2   8  471.07   21.28
   2   2  -8    2.32    1.55
   2   2  -8   -2.43    1.12
   2   2  -8    2.37    1.49
   2   2  -8   -0.54    2.02
  -2  -2   8    0.34    1.30
  -2  -2   8   -0.53    1.55
  -2  -2   8    3.24    2.34
   1   2  -8    1.41    1.97
   1   2  -8    2.02    1.16
   1   2  -8    1.30    1.22
   1   2  -8    3.64    1.76
  -1  -2   8    3.97    2.23
  -1  -2   8    1.41    1.34
  -1  -2   8   -0.09    1.04
   0   2  -8   -1.13    1.47
   0   2  -8    1.59    1.14
   0   2  -8    0.84    1.09
   0   2  -8    0.86    1.36
   0  -2   8    0.73    1.08
   0  -2   8    0.13    1.53
   0  -2   8    3.04    1.55
  -1   2  -8    0.88    1.35
  -1   2  -8    0.65    1.97
  -1   2  -8    1.42    1.40
  -1   2  -8    1.82    1.31
   1  -2   8    1.66    1.32
   1  -2   8    1.52    1.70
   1  -2   8   -0.01    0.74
   1  -2   8    2.39    1.41
  -2   2  -8  172.13   11.86
  -2   2  -8  152.93   11.85
  -2   2  -8  156.98   10.19
  -2   2  -8  156.15   11.30
   2  -2   8  165.26   10.54
   2  -2   8  142.96    9.06
   2  -2   8  159.37   11.40
  -3   2  -8  106.60   10.05
  -3   2  -8  111.23   10.41
  -3   2  -8  122.06   10.73
  -3   2  -8  113.16    9.50
   3  -2   8  130.07   10.35
   3  -2   8  130.11    8.69
   3  -2   8  139.80   10.33
  -4   2  -8  673.32   32.99
  -4   2  -8  662.31   31.49
   4  -2   8  672.35   30.87
   4  -2   8  637.55   30.14
  -5   2  -8  466.40   26.80
  -5   2  -8  579.10   32.80
   5  -2   8  513.13   44.31
   5  -2   8  431.04   24.42
  -6   2  -8    1.43    2.59
  -6   2  -8    7.66    3.75
   6  -2   8    2.80    3.17
  -7   2  -8    9.38    5.59
  -7   2  -8   11.10    5.74
   7  -2   8   14.73    4.60
  -8   2  -8    3.13    4.42
   8  -2   8    2.05    3.80
   8   1  -8   -1.53    2.75
  -8  -1   8   -0.99    4.13
   7   1  -8    5.54    3.08
   7   1  -8    1.04    3.11
  -7  -1   8    9.19    3.27
  -7  -1   8    8.64    5.02
   6   1  -8   72.76    7.37
   6   1  -8   86.28    8.27
  -6  -1   8   97.88   15.59
  -6  -1   8   88.01    8.02
   5   1  -8    1.48    1.93
   5   1  -8    9.18    3.02
  -5  -1   8   14.80    4.93
  -5  -1   8    1.33    3.07
  -5  -1   8    3.95    2.65
   4   1  -8   18.34    3.49
   4   1  -8   17.61    3.90
  -4  -1   8   22.50    6.32
  -4  -1   8   18.22    3.99
  -4  -1   8   18.23    4.64
   3   1  -8  154.44    9.24
   3   1  -8  153.83   11.34
   3   1  -8  135.23    9.79
   3   1  -8  172.02    8.27
  -3  -1   8  166.09   12.53
  -3  -1   8  150.89   10.30
  -3  -1   8  170.53   10.96
   2   1  -8    1.95    1.75
   2   1  -8    1.52    1.14
   2   1  -8    1.73    1.55
  -2  -1   8   -0.01    1.65
  -2  -1   8    4.94    1.77
  -2  -1   8    0.39    1.11
   1   1  -8    3.55    1.59
   1   1  -8    4.33    1.93
   1   1  -8    6.13    2.02
   1   1  -8    2.75    1.59
  -1  -1   8    5.93    2.01
  -1  -1   8    3.87    1.77
  -1  -1   8    5.34    2.28
   0   1  -8    5.42    2.04
   0   1  -8    3.86    1.64
   0   1  -8    0.82    0.86
   0   1  -8    3.61    1.53
   0  -1   8    5.36    1.76
   0  -1   8    2.02    1.43
   0  -1   8    2.58    1.20
   0  -1   8    2.70    1.57
  -1   1  -8   15.42    3.29
  -1   1  -8   16.91    2.73
  -1   1  -8   15.90    3.36
  -1   1  -8   15.44    3.89
   1  -1   8   15.89    3.17
   1  -1   8   10.43    3.01
   1  -1   8   21.64    3.58
   1  -1   8   18.50    3.37
  -2   1  -8   77.68    9.08
  -2   1  -8   82.03    7.53
  -2   1  -8   88.54    6.50
   2  -1   8   95.98    6.00
   2  -1   8  104.88    8.58
   2  -1   8   89.71    7.22
   2  -1   8   82.40    5.52
  -3   1  -8  202.21   12.21
  -3   1  -8  211.13   13.86
  -3   1  -8  190.86   13.33
   3  -1   8  212.84   10.75
   3  -1   8  202.26   12.64
   3  -1   8  191.99   13.20
   3  -1   8  199.06    9.10
  -4   1  -8  350.02   21.32
  -4   1  -8  273.08   16.72
  -4   1  -8  269.33   18.13
   4  -1   8  298.69   17.53
   4  -1   8  274.55   14.84
  -5   1  -8   11.43    4.62
  -5   1  -8   14.83    4.73
   5  -1   8   13.70    5.11
   5  -1   8    7.40    3.25
  -6   1  -8   18.20    5.34
  -6   1  -8   21.02    5.70
  -7   1  -8   53.57   11.37
  -7   1  -8   55.36   10.84
   7  -1   8   59.11   10.08
  -8   1  -8   64.53   13.50
  -8   1  -8   42.50    9.26
   8  -1   8   68.34    8.93
   8   0  -8   10.98    4.52
  -8   0   8    9.07    5.29
   7   0  -8   33.15    4.76
   7   0  -8   32.42    6.71
   6   0  -8    4.86    2.44
   6   0  -8    1.01    1.94
  -6   0   8    4.72    4.38
   5   0  -8  235.67   14.28
   5   0  -8  211.51   10.36
   5   0  -8  211.81   10.87
  -5   0   8  209.21   16.58
  -5   0   8  200.37   10.94
   4   0  -8   14.96    3.70
   4   0  -8   15.64    3.07
   4   0  -8   11.88    5.24
   4   0  -8   12.06    2.59
  -4   0   8   11.89    2.89
  -4   0   8    9.21    3.90
  -4   0   8   22.04    5.45
   3   0  -8  122.47   10.89
   3   0  -8  116.36    7.73
   3   0  -8  133.28    8.68
   3   0  -8  115.53    6.79
  -3   0   8  119.62    9.56
  -3   0   8  121.65    7.88
  -3   0   8  125.42   10.51
   2   0  -8  317.54   15.43
   2   0  -8  337.60   14.58
   2   0  -8  368.68   16.37
   2   0  -8  316.67   17.68
  -2   0   8  348.28   16.93
  -2   0   8  359.78   16.00
   1   0  -8  355.85   15.43
   1   0  -8  338.46   14.90
   1   0  -8  334.63   14.81
   1   0  -8  336.42   16.04
  -1   0   8  317.17   15.66
  -1   0   8  337.01   15.70
  -1   0   8  325.69   17.05
   0   0  -8   31.51    3.57
   0   0  -8   21.57    4.09
   0   0  -8   28.60    2.83
   0   0  -8   26.22    3.35
   0   0   8   31.09    4.10
   0   0   8   32.55    3.59
   0   0   8   31.94    3.82
  -1   0  -8  553.86   23.74
  -1   0  -8  573.75   20.24
  -1   0  -8  557.76   23.65
   1   0   8  589.16   23.07
   1   0   8  554.18   20.03
   1   0   8  553.71   22.82
   1   0   8  539.58   24.66
  -2   0  -8    7.98    2.51
  -2   0  -8   11.86    2.43
  -2   0  -8    9.78    2.83
   2   0   8   10.87    2.81
   2   0   8    8.69    1.63
   2   0   8    9.78    2.77
  -3   0  -8 1145.00   42.71
  -3   0  -8 1185.68   46.13
  -3   0  -8 1115.65   45.59
   3   0   8 1154.19   46.15
   3   0   8 1136.66   42.11
   3   0   8 1181.34   44.29
  -4   0  -8  113.80   10.25
  -4   0  -8  127.20    9.50
   4   0   8  116.23    8.25
   4   0   8  128.36    9.91
   4   0   8  123.42   10.57
  -5   0  -8   27.53    6.69
  -5   0  -8   40.47    7.37
   5   0   8   29.06    6.39
   5   0   8   25.41    5.52
  -6   0  -8  173.86   14.40
  -6   0  -8  183.81   15.23
  -6   0  -8  174.19   20.40
   6   0   8  177.48   14.08
   6   0   8  174.13   14.16
  -7   0  -8    6.88    3.42
  -7   0  -8    2.79    2.62
   7   0   8   19.57    5.86
  -8   0  -8   70.34   12.95
  -8   0  -8   61.45    9.16
   8   0   8   76.10    9.98
   8  -1  -8    4.86    3.32
   8  -1  -8    5.08    3.41
  -8   1   8    2.98    2.34
   7  -1  -8    9.92    4.71
   7  -1  -8   13.16    4.01
  -7   1   8   11.75    6.28
   6  -1  -8  115.92   10.83
   6  -1  -8   88.27   10.10
  -6   1   8  130.91   13.21
   5  -1  -8   23.95    4.92
  -5   1   8   32.78    7.75
   4  -1  -8    5.49    3.37
   4  -1  -8    1.34    1.31
   4  -1  -8    0.81    1.79
  -4   1   8   -0.25    3.08
  -4   1   8    1.08    1.79
   3  -1  -8  200.94   14.51
   3  -1  -8  238.51   13.38
   3  -1  -8  241.94   11.93
  -3   1   8  227.06   15.01
  -3   1   8  227.35   10.57
  -3   1   8  248.68   15.66
   2  -1  -8  154.21    9.34
   2  -1  -8  143.11    8.45
   2  -1  -8  140.40   10.15
  -2   1   8  142.37   10.12
  -2   1   8  146.57    8.12
  -2   1   8  140.39   11.80
   1  -1  -8  296.25   13.75
   1  -1  -8  291.81   13.95
  -1   1   8  281.53   15.43
  -1   1   8  310.91   14.94
  -1   1   8  277.82   13.90
   0  -1  -8 1363.33   50.00
   0  -1  -8 1456.67   46.75
   0  -1  -8 1305.59   49.29
   0  -1  -8 1493.39   46.21
   0   1   8 1283.41   50.48
   0   1   8 1392.39   51.06
   0   1   8 1386.89   49.65
  -1  -1  -8   94.36    7.05
  -1  -1  -8   93.85    6.83
   1   1   8   87.00    6.31
   1   1   8   90.94    7.69
   1   1   8   89.33    6.75
  -2  -1  -8  498.98   22.65
  -2  -1  -8  519.65   23.45
   2   1   8  551.96   22.30
  -3  -1  -8   32.13    5.90
  -3  -1  -8   43.19    5.33
   3   1   8   37.98    6.62
   3   1   8   46.13    3.78
   3   1   8   36.87    4.65
  -4  -1  -8   54.09    6.66
  -4  -1  -8   53.21    6.67
   4   1   8   60.27    5.79
   4   1   8   72.65    8.46
   4   1   8   64.74    6.75
  -5  -1  -8  151.62   12.72
  -5  -1  -8  139.12   11.89
  -5  -1  -8  151.03   10.59
   5   1   8  166.09   11.84
  -6  -1  -8   41.27    7.23
  -6  -1  -8   21.14    5.18
   6   1   8   21.93    6.49
  -7  -1  -8    3.51    3.23
  -7  -1  -8    5.68    3.53
   7   1   8    4.26    3.28
  -8  -1  -8    5.93    3.95
  -8  -1  -8   -0.88    2.79
   8   1   8   10.55    4.43
   8  -2  -8    3.70    3.67
   8  -2  -8   14.00    5.38
  -8   2   8    0.76    3.88
   7  -2  -8   27.34    6.15
   7  -2  -8   20.71    6.20
  -7   2   8   21.58    8.79
   6  -2  -8    6.86    2.69
   6  -2  -8    5.52    2.84
  -6   2   8    3.09    3.67
   5  -2  -8   75.93    7.26
   5  -2  -8   68.33    8.37
  -5   2   8   74.89    9.45
   4  -2  -8   65.84    7.43
   4  -2  -8   73.88    6.72
   4  -2  -8   56.54    9.65
  -4   2   8   65.44    8.51
  -4   2   8   47.40    8.02
   3  -2  -8    3.13    1.56
   3  -2  -8    4.32    2.39
   3  -2  -8    0.47    1.62
  -3   2   8    0.48    0.73
  -3   2   8    1.26    1.46
  -3   2   8    1.71    1.04
  -3   2   8    1.14    1.73
  -3   2   8    1.79    2.88
   2  -2  -8 1433.27   51.55
   2  -2  -8 1357.70   51.69
   2  -2  -8 1358.33   51.93
  -2   2   8 1439.51   53.25
  -2   2   8 1322.39   49.27
  -2   2   8 1489.63   54.62
  -2   2   8 1414.34   49.20
  -2   2   8 1402.91   53.60
   1  -2  -8    0.55    0.96
   1  -2  -8    1.54    1.38
   1  -2  -8   -0.25    1.08
  -1   2   8    2.43    1.26
  -1   2   8   -0.47    1.31
  -1   2   8    1.28    1.47
   0  -2  -8 3063.10  100.38
   0  -2  -8 3120.19  105.11
   0  -2  -8 3067.46  103.97
   0   2   8 3033.16  104.55
   0   2   8 3246.84  101.56
   0   2   8 2813.45  105.09
   0   2   8 3194.86  106.72
  -1  -2  -8  117.35    8.35
  -1  -2  -8  106.43    7.37
   1   2   8  120.83    7.57
   1   2   8  111.65    8.89
  -2  -2  -8  230.47   12.34
   2   2   8  212.01   11.35
   2   2   8  206.60   13.83
  -3  -2  -8    0.67    1.36
  -3  -2  -8    3.28    1.57
   3   2   8    0.25    2.25
   3   2   8    3.33    1.57
   3   2   8    1.59    1.92
   3   2   8    3.97    1.35
  -4  -2  -8   31.50    6.21
  -4  -2  -8   22.60    4.93
  -4  -2  -8   52.59    8.15
   4   2   8   26.37    6.42
   4   2   8   40.15    4.81
   4   2   8   30.64    5.23
  -5  -2  -8  187.88   12.79
  -5  -2  -8  187.57   13.91
  -5  -2  -8  179.21   13.56
   5   2   8  181.78   13.31
   5   2   8  177.41   27.31
  -6  -2  -8    1.63    2.09
  -6  -2  -8    5.83    3.09
   6   2   8   -0.47    4.65
  -7  -2  -8   -1.72    2.44
  -7  -2  -8    1.73    2.63
  -8  -2  -8    9.01    6.83
  -8  -2  -8    6.60    3.55
   8  -3  -8    3.83    4.70
   8  -3  -8    1.32    3.13
  -8   3   8    4.94    4.09
   7  -3  -8   -3.52    2.98
   7  -3  -8   -3.81    2.39
  -7   3   8   -4.80    4.08
  -7   3   8   -0.04    3.94
   6  -3  -8    3.70    3.26
   6  -3  -8    5.32    3.16
  -6   3   8    6.04    3.76
  -6   3   8    4.55    3.03
   5  -3  -8   36.54    6.99
   5  -3  -8   49.76    8.88
  -5   3   8   41.62    9.52
  -5   3   8   34.36    8.22
   4  -3  -8  205.11   13.72
   4  -3  -8  237.68   15.98
  -4   3   8  235.16   17.17
  -4   3   8  192.91   14.98
   3  -3  -8  275.43   16.49
   3  -3  -8  250.10   15.52
   3  -3  -8  264.66   15.47
  -3   3   8  269.38   17.35
  -3   3   8  274.87   17.02
  -3   3   8  279.60   34.16
   2  -3  -8  350.83   17.99
   2  -3  -8  350.02   17.62
   2  -3  -8  365.45   18.46
  -2   3   8  350.65   16.09
  -2   3   8  337.71   19.34
  -2   3   8  360.97   18.98
   1  -3  -8  352.27   17.64
   1  -3  -8  333.40   15.59
   1  -3  -8  337.93   16.78
  -1   3   8  351.33   18.80
  -1   3   8  383.35   17.70
  -1   3   8  370.74   17.38
  -1   3   8  361.43   18.35
   0  -3  -8   10.61    1.97
   0  -3  -8   13.08    3.85
   0  -3  -8    6.71    1.91
   0   3   8    4.43    2.33
   0   3   8   13.45    2.63
   0   3   8    7.53    2.93
   0   3   8   11.43    2.82
  -1  -3  -8  866.84   31.80
  -1  -3  -8  846.37   34.36
  -1  -3  -8 1027.93   38.67
   1   3   8  880.32   34.81
   1   3   8  962.93   38.69
  -2  -3  -8  379.94   17.60
  -2  -3  -8  380.53   19.13
   2   3   8  376.67   16.86
   2   3   8  370.88   20.94
   2   3   8  361.79   14.48
  -3  -3  -8  101.94    8.64
  -3  -3  -8   87.24    7.46
   3   3   8  111.24    6.30
   3   3   8   90.31    7.07
   3   3   8   93.36    7.07
   3   3   8   93.83   10.08
  -4  -3  -8  144.36   11.02
  -4  -3  -8  139.11   11.05
  -4  -3  -8  125.61   10.08
   4   3   8  134.76    9.98
   4   3   8  127.53    8.45
   4   3   8  141.93   10.12
  -5  -3  -8    8.66    4.23
  -5  -3  -8   13.59    4.03
  -5  -3  -8   15.49    4.45
   5   3   8   15.94    4.16
   5   3   8    9.48    4.60
   5   3   8    7.15    2.87
  -6  -3  -8   72.20    8.62
  -6  -3  -8   62.14    8.07
   6   3   8   63.10    7.48
  -7  -3  -8   53.50    9.72
  -7  -3  -8   48.40    9.32
   7   3   8   49.23    8.36
  -8  -3  -8    2.32    4.16
   8   3   8   12.84    5.10
   7  -4  -8   11.81    4.96
   7  -4  -8   24.14    6.66
  -7   4   8   11.10    5.64
  -7   4   8    6.88    6.76
   6  -4  -8   -0.51    2.80
   6  -4  -8    1.07    2.78
  -6   4   8    7.10    3.65
  -6   4   8   -2.46    3.41
   5  -4  -8   34.42    7.81
   5  -4  -8   50.68    9.33
  -5   4   8   51.25   10.83
   4  -4  -8    0.21    1.91
   4  -4  -8    3.65    2.41
  -4   4   8    2.64    2.66
  -4   4   8    1.53    2.22
   3  -4  -8   72.96    7.66
   3  -4  -8   56.52    6.80
   3  -4  -8   64.29    7.65
  -3   4   8   56.49    9.64
  -3   4   8   70.99   11.35
  -3   4   8   54.62    4.78
   2  -4  -8   40.21    7.42
   2  -4  -8   29.10    5.32
   2  -4  -8   29.18    5.27
  -2   4   8   38.02    7.00
  -2   4   8   33.39    7.00
  -2   4   8   25.50    4.41
  -2   4   8   28.92    5.74
   1  -4  -8  114.28    8.04
   1  -4  -8  126.98    8.95
   1  -4  -8  115.58    9.85
   1  -4  -8  134.57    9.27
  -1   4   8  129.43    9.67
  -1   4   8  123.39   10.35
  -1   4   8  119.09    9.15
  -1   4   8  121.97   13.05
   0  -4  -8 1371.47   49.49
   0  -4  -8 1310.58   51.90
   0  -4  -8 1341.28   47.74
   0  -4  -8 1412.81   52.29
   0   4   8 1308.56   50.87
   0   4   8 1328.28   49.51
   0   4   8 1372.21   52.74
  -1  -4  -8   88.35    8.75
  -1  -4  -8  103.13    8.47
  -1  -4  -8   92.92    6.14
  -1  -4  -8   84.01    6.57
   1   4   8   99.00   10.57
   1   4   8   89.15    7.34
   1   4   8   86.59    6.29
  -2  -4  -8   11.30    2.78
  -2  -4  -8   11.97    4.33
  -2  -4  -8   14.47    4.19
   2   4   8   13.59    2.87
   2   4   8    7.01    3.88
   2   4   8   24.24    4.47
  -3  -4  -8   28.78    6.23
  -3  -4  -8   35.36    5.60
  -3  -4  -8   33.62    5.98
   3   4   8   38.65    4.56
   3   4   8   31.02    3.77
  -4  -4  -8   18.66    5.89
  -4  -4  -8   19.70    4.27
  -4  -4  -8   14.30    4.77
  -4  -4  -8    8.97    3.32
   4   4   8   13.14    3.14
   4   4   8   15.61    3.59
   4   4   8   16.29    4.73
  -5  -4  -8  436.19   24.48
  -5  -4  -8  486.30   24.19
  -5  -4  -8  481.64   26.45
   5   4   8  481.98   25.85
   5   4   8  475.63   21.41
   5   4   8  475.38   22.37
  -6  -4  -8   85.33   13.47
  -6  -4  -8   74.96    8.99
   6   4   8   89.65    8.95
  -7  -4  -8    8.43    5.12
  -7  -4  -8    3.77    2.99
   7   4   8    8.67    4.07
  -8  -4  -8   19.28    7.74
  -8  -4  -8   13.43    6.22
   8   4   8   20.30    6.63
   7  -5  -8    2.39    3.20
   7  -5  -8    2.92    4.56
  -7   5   8   -4.33    5.10
  -7   5   8    1.64    3.53
   6  -5  -8   15.43    6.24
   6  -5  -8   20.17    6.71
  -6   5   8   18.76    6.11
  -6   5   8   16.86    6.10
   5  -5  -8    1.95    2.44
   5  -5  -8    7.21    3.78
  -5   5   8    3.21    3.44
  -5   5   8    6.65    5.31
   4  -5  -8   11.97    3.79
   4  -5  -8   11.98    4.58
  -4   5   8   11.37    5.46
  -4   5   8    5.92    3.38
   3  -5  -8   81.54    8.71
   3  -5  -8   64.40    8.33
  -3   5   8   75.05    6.31
  -3   5   8   87.24   10.15
  -3   5   8   87.12    9.39
   2  -5  -8   40.14    6.40
   2  -5  -8   58.97    8.44
   2  -5  -8   41.54    5.17
   2  -5  -8   39.71    7.34
  -2   5   8   39.33    6.75
  -2   5   8   45.09    6.27
  -2   5   8   41.19    7.27
   1  -5  -8  144.86   11.12
   1  -5  -8  147.18   10.43
   1  -5  -8  169.45   10.71
  -1   5   8  173.86   12.35
  -1   5   8  166.39   12.72
  -1   5   8  147.06   11.76
  -1   5   8  155.42   12.69
   0  -5  -8    1.47    1.88
   0  -5  -8    2.95    2.12
   0  -5  -8    0.75    1.41
   0  -5  -8    0.64    1.77
   0   5   8    1.28    1.60
   0   5   8   -4.18    8.68
   0   5   8    1.02    2.89
  -1  -5  -8  129.40    8.47
  -1  -5  -8  129.41   11.54
  -1  -5  -8  133.98   10.63
  -1  -5  -8  119.40    8.50
   1   5   8  117.38    9.42
   1   5   8  144.03    9.38
   1   5   8  109.01   11.34
  -2  -5  -8   79.80    7.12
  -2  -5  -8   72.78    7.60
  -2  -5  -8   55.09    9.03
  -2  -5  -8   70.31    6.09
   2   5   8   79.94    7.07
   2   5   8   68.07    6.18
  -3  -5  -8  186.58   11.26
  -3  -5  -8  189.96   13.57
  -3  -5  -8  173.37   15.10
   3   5   8  196.89   11.21
   3   5   8  184.92   11.12
  -4  -5  -8  179.31   13.28
  -4  -5  -8  147.83   13.70
  -4  -5  -8  168.85   11.25
  -4  -5  -8  169.65   15.41
   4   5   8  163.17   10.80
   4   5   8  183.68   10.70
  -5  -5  -8    2.32    3.15
  -5  -5  -8    2.21    2.20
  -5  -5  -8   -1.36    2.28
  -5  -5  -8    0.79    3.05
   5   5   8    3.23    2.19
  -6  -5  -8  202.50   17.67
  -6  -5  -8  209.54   16.32
   6   5   8  261.99   15.90
   6   5   8  210.60   12.89
  -7  -5  -8   -0.43    2.80
  -7  -5  -8    8.00    3.91
   7   5   8   -7.44    2.96
   6  -6  -8   18.64    6.51
   6  -6  -8   11.68    5.55
  -6   6   8    7.99    6.14
   5  -6  -8    8.34    5.09
   5  -6  -8    6.24    3.88
  -5   6   8   10.40    5.87
  -5   6   8    5.24    4.09
   4  -6  -8    7.33    3.64
   4  -6  -8   -0.57    2.33
  -4   6   8   -0.43    3.02
  -4   6   8    0.60    2.09
  -4   6   8    3.60    2.95
   3  -6  -8   20.47    4.14
   3  -6  -8   25.60    5.82
   3  -6  -8   20.83    6.03
  -3   6   8   18.64    4.34
  -3   6   8   12.42    4.70
  -3   6   8   12.67    5.73
   2  -6  -8    8.99    4.93
   2  -6  -8    1.77    2.21
   2  -6  -8    3.20    2.75
  -2   6   8    6.69    7.46
  -2   6   8   -0.43    2.27
  -2   6   8    3.32    3.07
   1  -6  -8    7.32    4.20
   1  -6  -8   12.25    4.13
   1  -6  -8   21.01    4.67
   1  -6  -8   14.46    5.00
  -1   6   8   13.40    4.46
  -1   6   8   13.88    4.98
  -1   6   8   15.24    4.26
   0  -6  -8   70.27    7.08
   0  -6  -8   71.20    8.56
   0  -6  -8   62.00    8.07
   0  -6  -8   52.22    5.81
   0   6   8   50.18    8.02
   0   6   8   55.52    8.53
  -1  -6  -8   37.33    4.41
  -1  -6  -8   26.97    6.53
  -1  -6  -8   24.36    4.86
   1   6   8   27.83    5.60
  -2  -6  -8   99.81   10.15
  -2  -6  -8   98.18   11.40
  -2  -6  -8   98.00    7.55
  -2  -6  -8  113.28   10.34
   2   6   8  116.08    9.07
   2   6   8  116.39    9.54
  -3  -6  -8  172.83   13.40
  -3  -6  -8  207.10   17.29
  -3  -6  -8  184.06   11.24
   3   6   8  187.79   11.83
   3   6   8  189.14   12.23
  -4  -6  -8  158.95   10.58
  -4  -6  -8  154.27   12.85
  -4  -6  -8  164.68   15.96
   4   6   8  142.88    9.95
   4   6   8  150.54   11.17
  -5  -6  -8   12.12    4.32
  -5  -6  -8   21.22    6.90
  -5  -6  -8   18.63    5.88
   5   6   8   21.18    4.70
   5   6   8   28.47    5.78
  -6  -6  -8   32.62    7.23
  -6  -6  -8   18.30    6.85
  -6  -6  -8   53.64   11.40
   6   6   8   28.80    5.61
   6   6   8   30.88    6.24
  -7  -6  -8    1.54    5.04
   7   6   8    2.67    4.01
   5  -7  -8   33.39    9.40
   5  -7  -8   22.57    7.49
  -5   7   8   29.62   10.23
  -5   7   8   34.45   10.13
   4  -7  -8    9.74    5.01
   4  -7  -8    6.67    3.62
  -4   7   8    0.44    4.23
  -4   7   8    0.10    4.06
  -4   7   8    3.04    3.35
   3  -7  -8   22.22    5.18
   3  -7  -8   26.21    7.38
   3  -7  -8   21.39    5.65
  -3   7   8   21.74    5.75
  -3   7   8   19.35    6.07
  -3   7   8   16.98    5.88
   2  -7  -8   -0.99    2.42
   2  -7  -8   -2.83    2.55
   2  -7  -8    0.91    2.12
  -2   7   8   -0.44    3.16
  -2   7   8   -1.26    2.35
   1  -7  -8    3.59    3.38
  -1   7   8    4.33    3.27
  -1   7   8   -0.51    2.00
   0  -7  -8   13.54    4.89
   0  -7  -8   29.60    5.36
   0  -7  -8   20.97    5.47
  -1  -7  -8  128.18    9.10
  -1  -7  -8  133.77   14.00
  -1  -7  -8  143.81   12.66
   1   7   8  160.86   12.71
   1   7   8  140.04   12.31
  -2  -7  -8    9.52    4.93
  -2  -7  -8   21.70    4.13
  -2  -7  -8   23.21    6.19
   2   7   8   28.09   11.89
   2   7   8   22.21    5.42
  -3  -7  -8   30.38    8.43
  -3  -7  -8   14.85    3.49
  -3  -7  -8   24.52    6.11
   3   7   8   23.96    5.23
   3   7   8   33.26    6.31
  -4  -7  -8    3.84    4.26
  -4  -7  -8    3.16    2.89
  -4  -7  -8   -4.30    2.44
   4   7   8   -3.23    3.51
   4   7   8   -0.02    2.77
  -5  -7  -8   49.04   11.98
  -5  -7  -8   26.99    7.51
   5   7   8   23.03    5.89
  -6  -7  -8    1.94    6.40
  -6  -7  -8    9.35    5.76
  -6  -7  -8    7.95    5.74
   6   7   8    1.15    3.50
   4  -8  -8   -3.49    3.54
   4  -8  -8   10.16    3.99
   4  -8  -8    0.87    3.78
  -4   8   8   -0.84    5.53
  -4   8   8    4.58    4.19
   3  -8  -8   14.67    8.29
   3  -8  -8   10.67    7.24
   3  -8  -8   14.95    5.36
  -3   8   8   11.30    5.90
   2  -8  -8   -3.02    3.42
   2  -8  -8    1.59    3.18
   2  -8  -8   -3.00    2.19
  -2   8   8    3.14    3.86
  -2   8   8   -7.91    4.04
   1  -8  -8    1.79    2.75
   1  -8  -8    0.86    3.47
   1  -8  -8    4.19    4.75
  -1   8   8    4.40    3.59
  -1   8   8   -0.14    4.15
   0  -8  -8    5.97    3.94
   0  -8  -8    2.96    2.17
   0  -8  -8    1.36    3.40
   0   8   8    5.08    4.05
  -1  -8  -8   32.44    8.99
  -1  -8  -8   34.45    5.50
  -1  -8  -8   23.85    7.66
   1   8   8   38.81    8.27
   1   8   8   33.19    8.23
  -2  -8  -8    4.29    3.57
  -2  -8  -8    1.44    2.44
   2   8   8    4.95    5.27
   2   8   8    1.81    3.16
  -3  -8  -8   12.42    6.22
  -3  -8  -8   12.43    6.06
  -3  -8  -8   12.57    3.17
   3   8   8    8.90    4.43
   3   8   8   14.02    4.67
  -4  -8  -8   -3.28    4.32
  -4  -8  -8    2.68    2.79
   4   8   8   -3.93    3.24
   2  -9  -8   51.61   12.70
   2  -9  -8   45.64    9.81
   2  -9  -8   61.07    9.05
  -2   9   8   44.27    9.78
  -2   9   8   25.42    8.62
   1  -9  -8    1.31    3.51
   1  -9  -8   -3.51    4.52
   1  -9  -8    2.88    3.26
  -1   9   8    0.57    2.99
  -1   9   8   -4.47    4.70
   0  -9  -8   41.68   10.53
   0  -9  -8   45.47    7.12
   0  -9  -8   33.37    7.89
   0   9   8   38.10    9.86
   0   9   8   55.52   11.73
  -1  -9  -8   64.66   12.16
  -1  -9  -8   35.22    5.58
  -1  -9  -8   35.58    7.82
   1   9   8   44.89    9.24
  -2  -9  -8    5.22    5.68
  -2  -9  -8    0.67    2.71
  -2  -9  -8    1.48    5.80
   2   9   8    3.88    5.03
   2   7  -9    4.21    4.06
  -2  -7   9    3.92    5.51
  -2  -7   9    0.37    3.70
   1   7  -9    6.99    4.48
  -1  -7   9    3.17    5.16
  -1  -7   9   -2.34    4.45
  -1  -7   9    7.77    3.79
   0   7  -9   50.08    9.17
   0  -7   9   52.39    8.04
   0  -7   9   38.10    6.76
   0  -7   9   54.49    8.26
   0  -7   9   39.20    8.78
   0  -7   9   68.77    8.59
  -1   7  -9    2.15    3.36
   1  -7   9    3.92    3.44
   1  -7   9    1.70    4.16
   1  -7   9    4.35    4.12
  -2   7  -9    4.74    4.79
   2  -7   9    5.06    3.87
   2  -7   9    2.30    4.44
   2  -7   9    6.03    3.82
  -3   7  -9    4.61    4.66
   3  -7   9    2.38    4.97
   3  -7   9   13.14    5.83
   4   6  -9    5.89    4.38
  -4  -6   9    3.65    4.64
  -4  -6   9    7.49    5.09
   3   6  -9   37.07    7.37
  -3  -6   9   32.10    9.15
  -3  -6   9   41.17   10.09
   2   6  -9   68.65   11.54
  -2  -6   9   68.98   10.78
  -2  -6   9   49.03    5.58
  -2  -6   9   91.33   15.81
   1   6  -9  153.88   13.84
  -1  -6   9  129.06    8.56
  -1  -6   9  149.36   12.28
  -1  -6   9  144.88   10.58
  -1  -6   9  150.70   15.94
   0   6  -9   53.45   10.34
   0  -6   9   36.68    6.35
   0  -6   9   42.00    7.94
   0  -6   9   42.18    7.16
   0  -6   9   29.27    8.44
  -1   6  -9   70.40   12.02
   1  -6   9   75.76    6.50
   1  -6   9   68.94   12.56
  -2   6  -9   -0.82    2.39
   2  -6   9    5.85    3.69
  -3   6  -9    0.70    2.79
  -4   6  -9   13.74    6.39
   4  -6   9   14.62    5.58
  -5   6  -9   21.31    7.78
   5  -6   9   25.91    7.70
   5   5  -9    5.80    3.77
  -5  -5   9    6.47    4.36
  -5  -5   9    9.67    5.53
   4   5  -9   18.59    6.14
  -4  -5   9    3.85    4.67
  -4  -5   9    5.05    4.87
   3   5  -9   -1.74    2.08
  -3  -5   9    2.73    2.97
  -3  -5   9    6.20    3.95
   2   5  -9  214.56   15.64
  -2  -5   9  214.25   16.00
  -2  -5   9  195.07    9.98
  -2  -5   9  191.92   17.41
  -2  -5   9  212.25   10.73
   1   5  -9   52.24    9.26
  -1  -5   9   47.63    5.94
  -1  -5   9   51.33    9.65
  -1  -5   9   37.90    7.38
  -1  -5   9   37.10    4.53
   0   5  -9    7.36    3.91
   0  -5   9   12.99    3.68
   0  -5   9    7.93    3.96
   0  -5   9   11.77    4.41
  -1   5  -9   11.24    4.54
   1  -5   9    6.57    3.29
   1  -5   9    0.35    3.15
   1  -5   9    7.51    3.25
  -2   5  -9  394.87   24.06
   2  -5   9  388.45   24.88
  -3   5  -9   31.01    7.82
   3  -5   9   20.89    6.97
  -4   5  -9   24.66    7.04
   4  -5   9   11.60    5.46
  -5   5  -9    8.78    4.99
  -6   5  -9   22.49    7.94
   6  -5   9   28.21    7.35
   6   4  -9   12.98    5.79
  -6  -4   9   12.56    5.96
  -6  -4   9   35.45    8.26
   5   4  -9   32.91    7.54
   5   4  -9   40.00    3.99
  -5  -4   9   38.47    9.36
  -5  -4   9   30.55    7.35
   4   4  -9    2.69    1.65
   4   4  -9    1.76    2.37
  -4  -4   9   -2.18    2.74
  -4  -4   9   -1.07    3.03
  -4  -4   9    0.28    2.38
   3   4  -9   19.34    5.38
  -3  -4   9   20.44    3.70
  -3  -4   9   15.14    5.28
  -3  -4   9   10.97    3.93
   2   4  -9   15.41    3.37
   2   4  -9    8.74    3.17
  -2  -4   9   19.62    6.82
  -2  -4   9   16.54    5.76
  -2  -4   9   15.61    3.37
   1   4  -9  468.20   22.07
   1   4  -9  525.67   25.14
  -1  -4   9  493.48   20.75
  -1  -4   9  479.70   24.27
  -1  -4   9  480.99   27.45
   0   4  -9 2161.05   82.69
   0   4  -9 2320.15   84.36
   0  -4   9 2317.39   80.39
   0  -4   9 2468.49   82.50
   0  -4   9 2311.44   88.40
  -1   4  -9    9.93    3.65
  -1   4  -9   12.17    3.87
   1  -4   9    8.84    2.72
   1  -4   9    9.50    3.65
   1  -4   9    7.02    2.84
  -2   4  -9  369.45   21.19
   2  -4   9  345.96   21.60
  -3   4  -9  447.51   26.29
   3  -4   9  499.72   27.14
  -4   4  -9  219.15   17.45
   4  -4   9  227.14   17.11
  -5   4  -9   51.76    9.84
   5  -4   9   69.14   11.46
  -6   4  -9    9.60    5.31
   6  -4   9   13.11    5.13
  -7   4  -9    0.55    5.25
   7  -4   9    2.72    4.31
   7   3  -9    1.22    4.10
  -7  -3   9    6.53    4.57
  -7  -3   9    6.89    5.09
   6   3  -9   -1.73    2.03
   6   3  -9    2.08    4.40
  -6  -3   9   -1.27    3.66
  -6  -3   9   -2.22    4.32
   5   3  -9    9.11    2.80
   5   3  -9   12.22    4.31
  -5  -3   9    5.43    3.38
  -5  -3   9    7.55    4.04
   4   3  -9   26.02    4.06
   4   3  -9   24.01    5.99
  -4  -3   9   29.55    6.98
  -4  -3   9   22.69    5.11
  -4  -3   9   37.72    8.68
   3   3  -9   12.26    4.87
   3   3  -9    5.66    2.07
  -3  -3   9    8.54    3.70
  -3  -3   9    3.97    2.69
  -3  -3   9   12.31    4.06
   2   3  -9   56.74    6.65
   2   3  -9   67.75    5.75
  -2  -3   9   56.74    5.62
  -2  -3   9   46.08    8.15
  -2  -3   9   74.97    8.53
   1   3  -9  184.81   12.22
   1   3  -9  211.46   11.69
  -1  -3   9  184.17   10.50
  -1  -3   9  195.78   14.25
  -1  -3   9  189.27   12.92
   0   3  -9  985.07   37.53
   0   3  -9  905.17   37.09
   0   3  -9  890.86   37.13
   0  -3   9  954.15   35.65
   0  -3   9  901.68   40.21
   0  -3   9  951.94   40.66
   0  -3   9  913.56   36.66
  -1   3  -9 1608.02   62.00
  -1   3  -9 1668.45   61.01
  -1   3  -9 1574.83   61.79
   1  -3   9 1575.15   62.67
   1  -3   9 1795.45   68.71
   1  -3   9 1686.29   57.80
   1  -3   9 1621.61   64.18
  -2   3  -9   82.24    8.01
  -2   3  -9   71.23    8.00
  -2   3  -9   71.74    8.26
   2  -3   9   72.61    7.87
   2  -3   9   69.42    7.46
   2  -3   9   84.59    8.93
  -3   3  -9 1583.20   62.50
  -3   3  -9 1678.67   64.86
   3  -3   9 1613.95   63.32
   3  -3   9 1554.90   59.23
  -4   3  -9   26.58    6.13
  -4   3  -9   13.60    5.55
   4  -3   9   14.77    4.52
  -5   3  -9   32.21    9.20
  -5   3  -9   32.69    8.68
   5  -3   9   41.96    8.45
  -6   3  -9   34.49    8.29
   6  -3   9   19.50    5.01
  -7   3  -9   22.89    8.01
   7  -3   9   14.51    5.93
   7   2  -9   49.83   10.51
   7   2  -9   41.91    6.44
  -7  -2   9   34.34    9.86
  -7  -2   9   41.29    8.18
   6   2  -9   41.74    9.73
   6   2  -9   35.97    5.98
  -6  -2   9   37.05    7.12
   5   2  -9    4.88    3.40
   5   2  -9    7.50    3.46
   5   2  -9    2.86    2.31
  -5  -2   9    3.47    4.40
  -5  -2   9    5.08    3.01
  -5  -2   9    2.32    3.80
   4   2  -9  123.49    8.09
   4   2  -9  104.89   10.36
   4   2  -9  104.68    9.89
  -4  -2   9  106.34   10.05
  -4  -2   9  116.47   10.23
  -4  -2   9  110.73   11.58
   3   2  -9    5.80    2.19
   3   2  -9    8.58    3.53
   3   2  -9    4.42    2.33
  -3  -2   9    9.03    3.10
  -3  -2   9    8.51    3.22
  -3  -2   9    5.31    2.96
   2   2  -9    0.28    1.52
   2   2  -9   -2.10    2.18
   2   2  -9   -0.05    1.17
   2   2  -9   -2.46    1.19
  -2  -2   9    3.99    2.15
  -2  -2   9   -0.32    1.67
  -2  -2   9    1.00    1.92
   1   2  -9  196.48   11.48
   1   2  -9  200.41   13.57
   1   2  -9  195.10   11.25
   1   2  -9  191.80   10.62
  -1  -2   9  199.99   12.82
  -1  -2   9  209.91   11.08
  -1  -2   9  207.14   13.46
   0   2  -9   25.34    4.12
   0   2  -9   17.29    4.08
   0   2  -9   27.62    4.85
   0   2  -9   14.14    3.15
   0  -2   9    9.14    2.53
   0  -2   9   27.45    4.99
   0  -2   9   17.04    3.12
   0  -2   9   15.96    3.40
  -1   2  -9 1617.70   60.44
  -1   2  -9 1663.00   58.43
  -1   2  -9 1643.73   60.58
  -1   2  -9 1684.90   62.77
   1  -2   9 1655.63   58.14
   1  -2   9 1527.37   56.86
   1  -2   9 1594.32   58.38
   1  -2   9 1642.32   62.06
  -2   2  -9   31.25    6.12
  -2   2  -9   34.65    6.63
  -2   2  -9   33.86    6.75
  -2   2  -9   31.85    5.04
   2  -2   9   37.39    5.72
   2  -2   9   35.24    4.29
  -3   2  -9  360.99   18.76
  -3   2  -9  337.36   20.34
  -3   2  -9  319.20   19.72
   3  -2   9  338.43   16.31
   3  -2   9  343.28   19.59
  -4   2  -9 1453.32   60.51
  -4   2  -9 1390.19   55.85
   4  -2   9 1333.66   55.42
  -5   2  -9   66.17   13.81
  -5   2  -9   49.64    9.82
  -6   2  -9    6.14    3.90
   6  -2   9    8.40    3.29
  -7   2  -9    7.40    5.77
  -7   2  -9    5.60    4.75
   7  -2   9    8.93    4.66
  -8   2  -9    2.26    5.32
   8  -2   9    5.41    4.62
   7   1  -9   -2.73    3.33
   7   1  -9   -2.19    2.53
  -7  -1   9    5.31    2.95
  -7  -1   9    8.15    5.00
   6   1  -9    1.72    3.17
  -6  -1   9    6.59    3.11
  -6  -1   9    9.08    9.72
   5   1  -9  245.09   17.76
   5   1  -9  225.89   13.68
   5   1  -9  244.25   13.80
  -5  -1   9  246.02   19.02
  -5  -1   9  235.65   14.49
  -5  -1   9  176.39   19.25
   4   1  -9  123.61    9.55
   4   1  -9  127.84   11.53
   4   1  -9  140.47    9.18
  -4  -1   9  120.72   12.32
  -4  -1   9  126.82   12.13
  -4  -1   9  125.62    9.69
   3   1  -9  123.11   10.01
   3   1  -9  123.67    8.26
   3   1  -9  113.39    5.94
   3   1  -9  106.27   11.24
   3   1  -9  114.51    9.03
  -3  -1   9  125.03    9.73
  -3  -1   9  115.66    9.09
  -3  -1   9  123.07   10.97
   2   1  -9    7.41    2.64
   2   1  -9    5.04    1.78
   2   1  -9    9.18    2.29
   2   1  -9   11.70    3.23
  -2  -1   9    9.20    2.59
  -2  -1   9    3.19    2.16
  -2  -1   9    6.38    2.61
   1   1  -9   20.43    3.58
   1   1  -9   21.16    3.54
   1   1  -9   18.96    4.42
   1   1  -9   31.93    4.57
  -1  -1   9   24.44    4.94
  -1  -1   9   23.69    4.08
  -1  -1   9   19.42    4.05
   0   1  -9   56.34    4.63
   0   1  -9   66.02    6.94
   0   1  -9   58.67    5.58
   0   1  -9   61.66    5.41
   0  -1   9   63.08    5.51
   0  -1   9   57.71    5.72
   0  -1   9   61.15    6.27
  -1   1  -9    1.40    1.23
  -1   1  -9    1.63    1.27
  -1   1  -9    2.24    1.08
  -1   1  -9    0.71    2.07
   1  -1   9   -0.09    0.86
   1  -1   9   -1.87    1.27
   1  -1   9   -1.72    0.80
   1  -1   9   -0.52    1.49
  -2   1  -9   13.95    3.61
  -2   1  -9   18.63    4.67
  -2   1  -9   23.72    4.17
   2  -1   9   22.99    2.70
   2  -1   9   12.91    3.28
   2  -1   9   10.95    6.19
   2  -1   9   26.00    3.87
  -3   1  -9  550.06   24.87
  -3   1  -9  570.93   27.66
  -3   1  -9  572.45   27.83
   3  -1   9  645.91   33.26
   3  -1   9  542.37   22.49
   3  -1   9  575.88   27.55
   3  -1   9  547.27   25.71
  -4   1  -9   27.00    5.92
  -4   1  -9   59.33   11.83
  -4   1  -9   31.36    6.02
   4  -1   9   24.62    5.27
   4  -1   9   40.52    5.60
  -5   1  -9  368.57   23.30
  -5   1  -9  357.26   20.99
   5  -1   9  351.06   21.11
   5  -1   9  353.64   20.21
  -6   1  -9   11.22    5.47
  -6   1  -9    1.23    3.20
   6  -1   9    8.25    3.93
  -7   1  -9    1.90    3.09
  -7   1  -9   -2.70    3.25
   7  -1   9    2.35    3.17
  -8   1  -9  133.80   15.51
  -8   1  -9   87.67   15.17
   8  -1   9  133.13   13.10
   8   0  -9   -1.34    3.15
  -8   0   9    0.50    3.29
   7   0  -9   14.00    5.04
   7   0  -9   11.52    3.25
  -7   0   9   10.03    5.50
   6   0  -9    5.23    2.93
   6   0  -9    7.76    3.01
  -6   0   9    5.09    3.87
   5   0  -9    0.43    1.88
   5   0  -9    4.30    1.95
   5   0  -9   -2.37    1.53
  -5   0   9   -3.45    2.46
  -5   0   9    4.27    1.97
   4   0  -9  114.11    7.93
   4   0  -9  108.71    8.72
   4   0  -9  124.25    6.96
  -4   0   9  103.51    7.76
  -4   0   9   96.95   10.49
  -4   0   9  110.87   10.73
   3   0  -9  162.39   12.90
   3   0  -9  147.18    9.82
   3   0  -9  158.95    9.88
   3   0  -9  161.40    8.47
  -3   0   9  168.50   12.80
  -3   0   9  133.92   11.73
  -3   0   9  162.91    9.74
   2   0  -9  181.68   10.53
   2   0  -9  185.95   12.45
   2   0  -9  178.15   10.99
   2   0  -9  178.49    9.63
  -2   0   9  181.71   12.83
  -2   0   9  181.92   11.51
  -2   0   9  186.34   10.77
   1   0  -9   74.35    6.73
   1   0  -9   79.92    5.64
   1   0  -9   71.83    5.83
   1   0  -9   66.09    5.47
   1   0  -9   66.23    6.12
  -1   0   9   58.41    6.39
  -1   0   9   76.07    6.45
  -1   0   9   70.85    6.18
   0   0  -9    1.58    1.28
   0   0  -9    1.96    1.47
   0   0  -9    2.58    0.94
   0   0   9    0.66    1.36
   0   0   9    1.66    1.12
  -1   0  -9  170.81    7.68
  -1   0  -9  187.75   11.01
  -1   0  -9  176.24   10.78
   1   0   9  159.39    9.82
   1   0   9  169.34   10.10
   1   0   9  171.53   11.47
  -2   0  -9  764.65   30.88
  -2   0  -9  797.42   34.18
  -2   0  -9  879.45   34.63
   2   0   9  832.28   28.73
   2   0   9  855.89   31.84
   2   0   9  849.27   35.36
   2   0   9  821.55   32.62
  -3   0  -9  181.62   12.52
  -3   0  -9  178.87   12.61
  -3   0  -9  183.57   10.24
   3   0   9  187.67    9.95
   3   0   9  175.90   12.76
   3   0   9  153.66   10.90
   3   0   9  179.61   15.69
  -4   0  -9  810.94   34.04
  -4   0  -9  845.25   37.61
   4   0   9  806.55   32.23
   4   0   9  865.73   37.46
  -5   0  -9    4.19    3.08
  -5   0  -9    5.75    3.81
  -5   0  -9    3.63    2.11
   5   0   9    7.92    2.93
   5   0   9    5.16    3.22
  -6   0  -9  452.52   24.63
  -6   0  -9  420.39   25.74
   6   0   9  403.58   24.14
   6   0   9  383.89   22.13
  -7   0  -9   19.49    6.97
   7   0   9   31.14    7.77
  -8   0  -9  207.04   19.08
   8   0   9  205.37   16.99
   8  -1  -9    2.65    3.37
   8  -1  -9   -5.38    3.27
  -8   1   9    2.36    3.59
   7  -1  -9   50.02    6.17
   7  -1  -9   47.30    8.67
  -7   1   9   39.61   10.52
   6  -1  -9   12.74    5.09
   6  -1  -9    5.55    5.46
  -6   1   9   15.09    5.61
   5  -1  -9  232.81   12.47
   5  -1  -9  176.77   15.53
  -5   1   9  216.75   17.18
   4  -1  -9  291.32   19.55
   4  -1  -9  292.69   16.63
   4  -1  -9  290.51   14.42
  -4   1   9  282.07   12.64
  -4   1   9  294.66   19.20
   3  -1  -9  220.80   13.21
   3  -1  -9  202.18   14.88
   3  -1  -9  255.95   12.28
  -3   1   9  224.21   10.95
  -3   1   9  220.33   15.38
  -3   1   9  229.86   14.99
   2  -1  -9  679.09   28.17
   2  -1  -9  576.99   25.76
   2  -1  -9  612.12   25.28
  -2   1   9  664.93   25.30
  -2   1   9  580.24   28.56
  -2   1   9  646.44   27.94
   1  -1  -9   -0.13    0.85
   1  -1  -9    0.27    0.91
   1  -1  -9   -1.07    1.31
  -1   1   9   -0.34    1.37
  -1   1   9    1.94    1.57
  -1   1   9    1.46    1.23
   0  -1  -9  246.31    9.46
   0  -1  -9  251.55   13.14
   0  -1  -9  250.14   10.18
   0  -1  -9  233.78   12.55
   0   1   9  229.85   13.47
   0   1   9  249.31   12.81
   0   1   9  233.26   13.44
  -1  -1  -9  644.33   26.70
  -1  -1  -9  624.52   27.19
   1   1   9  627.82   26.01
   1   1   9  654.65   28.45
   1   1   9  663.43   27.36
  -2  -1  -9  117.49    8.87
  -2  -1  -9  127.29    9.53
   2   1   9  126.38    8.50
  -3  -1  -9   22.17    4.51
  -3  -1  -9   25.11    4.65
   3   1   9   31.49    6.79
   3   1   9   45.72    6.98
   3   1   9   36.59    3.00
  -4  -1  -9  121.80   10.76
  -4  -1  -9  127.14   11.16
   4   1   9  141.17    8.76
   4   1   9  138.09   13.71
   4   1   9  124.35    9.99
  -5  -1  -9    2.47    2.51
  -5  -1  -9    3.05    2.31
   5   1   9    1.72    1.83
   5   1   9   -4.07    2.46
  -6  -1  -9  355.78   19.01
  -6  -1  -9  317.59   21.68
   6   1   9  330.24   20.01
   6   1   9  372.12   22.95
  -7  -1  -9  146.24   14.83
  -7  -1  -9  167.61   12.74
   7   1   9  180.70   15.76
  -8  -1  -9   78.49    9.20
  -8  -1  -9   63.59   11.73
   8   1   9   74.05   11.93
   8  -2  -9    6.00    4.66
   8  -2  -9   15.93    5.35
  -8   2   9   10.87    5.65
   7  -2  -9   18.90    5.48
  -7   2   9   12.89    5.75
   6  -2  -9   15.48    5.44
   6  -2  -9   26.25    5.96
  -6   2   9   26.81    7.70
   5  -2  -9  134.37   10.40
   5  -2  -9  144.41   12.27
  -5   2   9  142.04   13.49
   4  -2  -9  555.05   24.84
   4  -2  -9  495.15   27.96
   4  -2  -9  588.76   26.99
  -4   2   9  495.71   28.06
  -4   2   9  553.57   29.23
   3  -2  -9    2.38    2.81
   3  -2  -9    0.02    2.01
   3  -2  -9   -0.94    0.88
  -3   2   9    1.71    0.96
  -3   2   9    0.52    1.52
  -3   2   9   -1.37    1.11
  -3   2   9    0.58    2.60
  -3   2   9   -0.49    1.17
   2  -2  -9  507.62   24.65
   2  -2  -9  591.73   25.07
   2  -2  -9  652.08   26.26
  -2   2   9  592.62   27.75
  -2   2   9  610.66   23.59
  -2   2   9  598.77   27.42
  -2   2   9  569.11   26.12
  -2   2   9  548.73   23.54
   1  -2  -9  248.08   13.07
   1  -2  -9  254.37   13.48
   1  -2  -9  249.59   13.29
  -1   2   9  221.81   12.72
  -1   2   9  264.59   13.40
  -1   2   9  232.40   12.31
  -1   2   9  236.13   13.76
  -1   2   9  237.62   14.59
   0  -2  -9 1802.84   63.19
   0  -2  -9 1713.79   57.56
   0  -2  -9 1698.64   61.77
   0   2   9 1760.88   62.65
   0   2   9 1782.63   64.33
   0   2   9 1714.49   63.45
  -1  -2  -9  296.42   15.07
  -1  -2  -9  282.75   18.70
   1   2   9  342.64   17.83
   1   2   9  314.43   15.22
   1   2   9  332.28   16.72
  -2  -2  -9  153.42   10.14
  -2  -2  -9  160.16   11.14
   2   2   9  142.96    9.39
   2   2   9  161.46   12.09
  -3  -2  -9    2.72    1.53
  -3  -2  -9    4.79    2.39
   3   2   9    3.15    1.50
   3   2   9    2.06    3.36
   3   2   9    5.18    1.70
   3   2   9    2.41    5.96
  -4  -2  -9  165.03   12.15
  -4  -2  -9  156.12   12.10
   4   2   9  148.91    9.65
   4   2   9  146.53    8.83
   4   2   9  149.06   10.31
  -5  -2  -9    6.55    3.94
  -5  -2  -9   16.23    4.72
  -5  -2  -9   18.19    5.33
   5   2   9   10.79    4.40
  -6  -2  -9  107.59   11.19
  -6  -2  -9  106.90   10.18
   6   2   9  113.67   11.57
  -7  -2  -9   45.24    9.77
  -7  -2  -9   22.40    6.13
  -8  -2  -9   26.59    6.55
  -8  -2  -9   36.15    9.69
   8   2   9   46.94   10.32
   7  -3  -9    1.70    2.90
   7  -3  -9   -0.33    2.73
  -7   3   9    4.09    3.41
   6  -3  -9   18.40    5.67
   6  -3  -9   26.14    6.04
  -6   3   9   25.39    7.99
  -6   3   9   29.68    8.36
   5  -3  -9   55.63    8.60
   5  -3  -9   65.77   10.17
  -5   3   9   86.54   11.01
  -5   3   9   36.02    7.59
   4  -3  -9  196.22   13.28
   4  -3  -9  197.47   14.11
  -4   3   9  185.96   15.57
  -4   3   9  171.64   14.51
   3  -3  -9   -1.14    1.51
   3  -3  -9    2.47    1.84
   3  -3  -9    0.75    2.77
  -3   3   9    1.62    1.83
   2  -3  -9  162.19   11.04
   2  -3  -9  157.15   11.14
   2  -3  -9  151.63   10.54
  -2   3   9  177.95   12.80
  -2   3   9  153.58   11.36
  -2   3   9  160.11    9.84
  -2   3   9  184.89   10.02
   1  -3  -9  118.25    7.35
   1  -3  -9  110.15    8.26
   1  -3  -9  120.13    9.03
  -1   3   9  105.62    8.43
  -1   3   9  100.18    9.11
  -1   3   9  130.53    8.71
   0  -3  -9    8.29    2.57
   0  -3  -9    4.98    1.26
   0   3   9    4.11    1.84
   0   3   9    6.55    2.51
   0   3   9    9.40    2.84
   0   3   9    5.42    2.17
  -1  -3  -9  494.00   23.67
  -1  -3  -9  489.78   22.08
  -1  -3  -9  547.16   18.85
   1   3   9  539.41   22.81
   1   3   9  519.77   25.26
   1   3   9  490.72   19.01
  -2  -3  -9   31.30    5.35
  -2  -3  -9   24.37    4.00
   2   3   9   37.13    2.77
   2   3   9   27.84    5.69
   2   3   9   34.93    4.22
  -3  -3  -9  114.43    8.94
  -3  -3  -9  105.24    9.62
   3   3   9  127.85    7.95
   3   3   9  127.77   14.65
   3   3   9  115.94    6.31
   3   3   9  121.94    9.19
  -4  -3  -9    1.94    1.80
  -4  -3  -9    3.72    2.30
   4   3   9   -1.92    2.13
   4   3   9    0.77    2.44
   4   3   9    1.78    1.41
  -5  -3  -9   -0.20    1.96
  -5  -3  -9   -0.67    1.89
  -5  -3  -9    2.40    2.12
   5   3   9    3.85    3.73
   5   3   9    0.62    1.84
  -6  -3  -9   78.38    9.19
  -6  -3  -9   79.40    9.23
   6   3   9   84.31    8.21
   6   3   9   63.44   11.08
  -7  -3  -9   -0.26    2.70
  -7  -3  -9   -0.51    3.22
   7   3   9    0.29    2.65
  -8  -3  -9   46.52   10.16
  -8  -3  -9   45.10    9.67
   8   3   9   47.82    8.57
   7  -4  -9    8.07    4.91
  -7   4   9    6.45    5.31
  -7   4   9   -1.00    3.37
   6  -4  -9   31.03    7.42
   6  -4  -9   24.49    7.03
  -6   4   9   26.96    6.95
  -6   4   9   19.36    7.94
   5  -4  -9    5.51    3.48
   5  -4  -9   -0.36    2.75
  -5   4   9   -0.91    2.31
  -5   4   9    3.46    3.36
   4  -4  -9    2.19    2.03
   4  -4  -9    1.93    1.70
  -4   4   9    3.97    2.83
  -4   4   9    4.90    3.60
   3  -4  -9   16.07    4.24
   3  -4  -9   13.55    7.44
   3  -4  -9   22.46    5.09
  -3   4   9   16.80    5.17
  -3   4   9   16.91    3.67
  -3   4   9   22.32    6.78
   2  -4  -9   34.00    6.22
   2  -4  -9   30.47    5.29
   2  -4  -9   34.81    5.56
  -2   4   9   29.21    4.80
  -2   4   9   27.26    6.77
  -2   4   9   29.54    6.06
   1  -4  -9   94.00    8.64
   1  -4  -9  100.29    8.03
   1  -4  -9  104.33    7.26
  -1   4   9  105.83    9.97
  -1   4   9  102.11    8.41
  -1   4   9  100.15    8.68
  -1   4   9   88.69    9.11
   0  -4  -9  316.66   15.73
   0  -4  -9  263.85   16.23
   0  -4  -9  317.52   13.83
   0   4   9  325.73   18.44
   0   4   9  324.30   18.12
   0   4   9  226.88   28.94
   0   4   9  330.49   15.52
  -1  -4  -9  350.80   16.74
  -1  -4  -9  350.59   19.15
  -1  -4  -9  342.25   14.84
   1   4   9  335.65   17.38
   1   4   9  337.17   20.17
   1   4   9  351.46   15.48
  -2  -4  -9   10.74    3.71
   2   4   9    9.97    2.60
   2   4   9   12.39    2.55
   2   4   9    6.51    4.77
  -3  -4  -9  275.94   17.35
  -3  -4  -9  291.07   15.65
   3   4   9  289.01   13.26
   3   4   9  295.83   16.04
  -4  -4  -9  114.96    9.40
  -4  -4  -9   99.49   10.07
   4   4   9  115.76    7.66
   4   4   9  102.26    8.18
   4   4   9  111.12    9.79
  -5  -4  -9    2.18    2.74
  -5  -4  -9    3.67    2.56
  -5  -4  -9    5.87    3.05
   5   4   9    6.65    3.30
   5   4   9   10.81    2.92
  -6  -4  -9   -1.74    3.13
  -6  -4  -9    2.22    2.49
   6   4   9    2.55    2.25
  -7  -4  -9   -0.51    2.72
  -7  -4  -9   -1.06    2.93
   7   4   9    0.51    2.74
  -8  -4  -9   10.60    4.75
  -8  -4  -9   13.64    6.68
   8   4   9    1.02    4.00
   7  -5  -9    5.81    4.44
   7  -5  -9    1.36    2.96
  -7   5   9    3.24    4.51
  -7   5   9   -7.06    4.98
   6  -5  -9    0.89    3.01
   6  -5  -9    1.70    2.95
  -6   5   9    3.55    9.40
  -6   5   9   -6.67    4.25
   5  -5  -9   -0.42    2.61
   5  -5  -9   -0.27    2.24
  -5   5   9   -1.70    2.47
  -5   5   9    8.70    4.91
   4  -5  -9    5.64    3.44
   4  -5  -9    7.85    3.73
  -4   5   9    8.55    4.55
  -4   5   9   13.44    4.27
   3  -5  -9   -0.55    1.82
   3  -5  -9    0.28    1.71
  -3   5   9   -2.59    2.01
  -3   5   9   -1.48    1.46
  -3   5   9    1.50    2.73
   2  -5  -9   36.35    6.27
   2  -5  -9   42.67    7.68
   2  -5  -9   23.61    4.65
  -2   5   9   24.31    5.49
  -2   5   9   30.39    7.80
  -2   5   9   25.16    5.19
   1  -5  -9  154.72   10.50
   1  -5  -9  196.79   14.85
   1  -5  -9  187.03   12.45
   1  -5  -9  162.50   11.24
  -1   5   9  162.47   13.42
  -1   5   9  163.06   12.63
  -1   5   9  185.85   12.78
   0  -5  -9   76.15    6.28
   0  -5  -9   73.59    6.63
   0  -5  -9   70.45    8.03
   0  -5  -9   61.96   10.04
   0   5   9   65.56    7.96
   0   5   9   74.51    8.65
   0   5   9   57.61    8.76
   0   5   9   66.25    6.91
  -1  -5  -9  661.55   27.22
  -1  -5  -9  663.73   31.96
  -1  -5  -9  656.95   26.56
  -1  -5  -9  613.44   30.06
   1   5   9  676.38   27.59
   1   5   9  600.70   28.91
  -2  -5  -9   11.32    4.05
  -2  -5  -9    6.74    2.50
  -2  -5  -9   17.83    4.09
  -2  -5  -9    4.49    3.24
   2   5   9    7.78    2.56
   2   5   9    9.04    3.39
  -3  -5  -9  140.69    9.71
  -3  -5  -9  136.86   12.98
  -3  -5  -9  115.81   10.98
   3   5   9  136.39    8.87
   3   5   9  126.41   10.24
  -4  -5  -9  454.54   21.87
  -4  -5  -9  434.66   23.97
  -4  -5  -9  428.88   26.53
   4   5   9  417.88   19.97
   4   5   9  415.33   19.84
  -5  -5  -9    9.88    3.99
  -5  -5  -9   14.51    5.19
  -5  -5  -9   11.46    5.71
   5   5   9   11.27    3.50
  -6  -5  -9   -3.43    2.52
  -6  -5  -9   -3.19    2.36
   6   5   9   -3.07    2.17
  -7  -5  -9   11.57    6.28
  -7  -5  -9    5.29    5.64
   7   5   9    8.99    4.21
   6  -6  -9   -7.29    3.21
   6  -6  -9    3.43    2.78
  -6   6   9   -2.23    3.55
  -6   6   9    6.31    5.69
   5  -6  -9    4.36    3.53
   5  -6  -9   10.39    4.23
  -5   6   9    8.15    5.05
  -5   6   9    1.31    3.20
   4  -6  -9   16.85    5.42
   4  -6  -9   16.66    5.59
  -4   6   9   27.78    8.61
  -4   6   9   13.83    5.06
   3  -6  -9   39.10    8.80
   3  -6  -9   63.96    9.87
  -3   6   9   63.16   11.05
  -3   6   9   34.48    6.85
  -3   6   9   37.37    6.28
   2  -6  -9  147.26   11.31
   2  -6  -9  137.85   11.41
  -2   6   9  132.88   12.93
  -2   6   9  179.69   21.26
  -2   6   9  157.62   13.64
   1  -6  -9   73.29    8.35
   1  -6  -9   86.24   13.49
   1  -6  -9   64.58    6.85
   1  -6  -9   57.29    7.38
  -1   6   9   66.79    8.20
  -1   6   9   76.34    9.26
  -1   6   9   56.73    8.54
   0  -6  -9   64.95    6.41
   0  -6  -9   53.28    8.37
   0  -6  -9   58.90    9.62
   0  -6  -9   56.59    6.84
   0   6   9   60.85    7.47
  -1  -6  -9   41.05    8.49
  -1  -6  -9   39.76    4.77
  -1  -6  -9   31.87    6.25
  -1  -6  -9   36.53    7.16
   1   6   9   42.29    7.85
   1   6   9   30.16    5.92
  -2  -6  -9  475.89   23.84
  -2  -6  -9  499.24   22.08
  -2  -6  -9  483.68   28.38
  -2  -6  -9  462.24   25.28
   2   6   9  464.37   22.54
   2   6   9  485.83   23.43
  -3  -6  -9  104.33   10.65
  -3  -6  -9  131.00   13.62
  -3  -6  -9  109.70    8.64
   3   6   9  122.88    9.39
  -4  -6  -9  160.41   13.71
  -4  -6  -9  170.33   16.45
  -4  -6  -9  180.16   11.95
   4   6   9  175.10   11.87
  -5  -6  -9   61.17   10.02
  -5  -6  -9   47.95    7.92
  -5  -6  -9   65.84   13.13
   5   6   9   40.28    6.73
   5   6   9   57.04    8.53
  -6  -6  -9    5.59    4.54
  -6  -6  -9   16.12    6.50
   6   6   9    3.30    5.05
   6   6   9    4.32    3.51
   5  -7  -9   11.07    4.41
   5  -7  -9    7.71    5.24
  -5   7   9    5.81    4.96
  -5   7   9    7.35    5.94
   4  -7  -9   -1.34    3.30
   4  -7  -9   -1.60    2.59
  -4   7   9   -3.77    2.49
  -4   7   9    7.43    3.77
  -4   7   9    5.29    5.23
   3  -7  -9   22.07    5.22
   3  -7  -9   19.50    5.04
   3  -7  -9   10.68    4.58
  -3   7   9   12.74    5.58
  -3   7   9   26.87    7.69
  -3   7   9    8.43    4.47
   2  -7  -9    3.34    2.43
   2  -7  -9    0.50    4.96
   2  -7  -9    0.89    2.98
  -2   7   9    6.22    3.66
  -2   7   9   -5.03    2.93
   1  -7  -9   15.29    5.73
   1  -7  -9   17.14    6.25
   1  -7  -9   24.09    5.06
  -1   7   9    8.71    4.09
  -1   7   9    8.82    3.70
   0  -7  -9  244.21   18.63
   0  -7  -9  263.22   14.88
   0  -7  -9  228.31   17.85
   0   7   9  255.21   17.85
  -1  -7  -9  142.67   14.28
  -1  -7  -9  127.78    9.35
  -1  -7  -9  108.01   11.47
   1   7   9  125.99   11.18
  -2  -7  -9   80.63    6.99
  -2  -7  -9   61.84   11.11
  -2  -7  -9   79.95    9.38
   2   7   9   75.69    9.35
   2   7   9   67.31    8.09
  -3  -7  -9    7.68    2.94
  -3  -7  -9    7.11    3.85
  -3  -7  -9    4.76    2.47
   3   7   9   -8.56    5.70
  -4  -7  -9   15.65    4.19
  -4  -7  -9   15.54    5.32
  -4  -7  -9   13.39    6.30
   4   7   9    6.46    3.48
   4   7   9   14.90    5.36
  -5  -7  -9   -1.74    3.95
  -5  -7  -9    2.67    4.28
   5   7   9    6.23    4.76
   5   7   9    1.00    2.91
   4  -8  -9   12.61    5.92
   4  -8  -9   19.13    6.26
  -4   8   9    8.81    4.94
  -4   8   9   23.27    9.10
   3  -8  -9   -2.27    2.95
   3  -8  -9    2.28    4.02
  -3   8   9    5.49    4.81
  -3   8   9   -1.44    2.41
   2  -8  -9   16.28    5.77
   2  -8  -9   14.19    4.39
   2  -8  -9   10.05    5.35
  -2   8   9   16.40    6.63
  -2   8   9   29.27    8.05
   1  -8  -9   16.45    5.34
   1  -8  -9   26.54    5.70
   1  -8  -9   16.78    7.05
  -1   8   9   10.73    4.54
  -1   8   9   17.17    5.44
   0  -8  -9    3.79    2.57
   0  -8  -9    2.49    2.67
   0  -8  -9    3.39    3.30
   0   8   9   -2.73    2.81
   0   8   9    6.43    3.93
  -1  -8  -9   -4.28    3.43
  -1  -8  -9    0.04    2.84
  -1  -8  -9    1.68    2.03
   1   8   9    1.85    2.78
  -2  -8  -9    5.41    2.65
  -2  -8  -9    4.85    3.11
  -2  -8  -9    2.77    3.60
   2   8   9    5.03    3.89
   2   8   9   -2.50    6.71
  -3  -8  -9   13.32    6.22
  -3  -8  -9   13.88    3.65
  -3  -8  -9    9.52    5.17
   3   8   9   13.21    5.17
   3   8   9   13.06    5.99
  -4  -8  -9    7.42    4.21
  -4  -8  -9    9.20    5.69
  -4  -8  -9   -1.02    2.91
   4   8   9    7.28    3.95
   1  -9  -9   -1.52    3.50
   1  -9  -9    3.57    4.73
   1  -9  -9    2.61    2.93
  -1   9   9   -0.41    2.75
  -1   9   9    4.81    4.77
   0  -9  -9    3.28    4.52
   0  -9  -9    3.59    2.74
   0  -9  -9   -1.43    4.40
   0   9   9    0.63    4.39
   0   9   9   -2.13    3.21
  -1  -9  -9    9.56    5.44
  -1  -9  -9    8.82    6.31
  -1  -9  -9    8.46    3.73
   1   9   9   10.11    4.97
  -2  -9  -9    2.71    2.95
  -2  -9  -9   -0.84    3.20
  -2  -9  -9    4.29    4.85
   2   9   9   12.17    6.00
   1   7 -10   -1.20    3.09
  -1  -7  10    6.07    6.02
  -1  -7  10   -1.87    3.27
  -1  -7  10   -4.07    4.19
   0   7 -10   -2.79    3.81
   0  -7  10    4.68    3.68
   0  -7  10    2.37    4.08
   0  -7  10   -3.58    4.02
   0  -7  10    0.44    4.22
  -1   7 -10    8.36    5.21
   1  -7  10   14.71    6.02
   1  -7  10   13.18    5.30
   1  -7  10   12.26    5.04
  -2   7 -10    0.23    4.98
   2  -7  10   15.86    7.06
   2  -7  10   -3.63    3.93
   3   6 -10   88.84   11.24
  -3  -6  10   74.96   13.85
  -3  -6  10   79.43   12.93
   2   6 -10    0.65    3.15
  -2  -6  10    4.87    4.97
  -2  -6  10    1.40    3.91
   1   6 -10   -0.85    3.08
  -1  -6  10    3.20    3.52
  -1  -6  10   -0.32    2.96
  -1  -6  10    3.28    3.51
  -1  -6  10    3.71    3.37
   0   6 -10   37.35    8.01
   0  -6  10   37.83    9.83
   0  -6  10   34.05    7.12
   0  -6  10   43.26    6.46
   0  -6  10   43.27    7.40
  -1   6 -10   46.79   10.15
   1  -6  10   45.21    6.03
   1  -6  10   32.12    8.71
  -2   6 -10   26.55    6.68
   2  -6  10   17.22    6.12
  -3   6 -10   -5.19    3.74
   3  -6  10    2.38    3.48
  -4   6 -10   79.83   14.29
   4  -6  10   54.57   12.44
   5   5 -10   34.42    8.84
  -5  -5  10   26.89    8.30
  -5  -5  10   44.14   11.08
   4   5 -10   38.65    8.53
  -4  -5  10   34.64    8.98
  -4  -5  10   18.05    6.65
   3   5 -10   34.95    7.38
  -3  -5  10   30.70    7.78
  -3  -5  10   31.78    8.67
   2   5 -10   23.01    6.03
  -2  -5  10   29.91    8.13
  -2  -5  10   20.39    4.11
  -2  -5  10   28.70    8.02
   1   5 -10  218.02   15.68
  -1  -5  10  208.25   11.97
  -1  -5  10  220.54   18.57
  -1  -5  10  217.97   13.08
  -1  -5  10  197.76   14.62
   0   5 -10   -3.16    2.27
   0  -5  10    8.05    3.93
   0  -5  10    8.40    3.74
   0  -5  10   -1.41    3.01
  -1   5 -10   46.94    8.51
   1  -5  10   47.91    6.26
   1  -5  10   32.02    8.82
  -2   5 -10  113.85   11.92
   2  -5  10  116.27   12.56
  -3   5 -10  184.23   16.51
   3  -5  10  177.29   16.23
  -4   5 -10   11.56    5.21
   4  -5  10    3.25    3.47
  -5   5 -10   -5.94    4.00
   5  -5  10   -6.90    2.89
  -6   5 -10    3.09    7.05
   6  -5  10   13.58    5.55
   6   4 -10   -0.69    3.32
  -6  -4  10    0.17    4.59
  -6  -4  10    1.21    4.13
   5   4 -10   18.08    5.46
   5   4 -10    7.13    2.78
  -5  -4  10   16.40    6.58
  -5  -4  10    7.71    4.11
   4   4 -10   29.53    6.50
   4   4 -10   29.25    4.41
  -4  -4  10   38.11    9.62
  -4  -4  10   26.81    5.56
  -4  -4  10   34.37    8.14
   3   4 -10  134.36    8.72
   3   4 -10  128.47   11.56
  -3  -4  10  125.39    9.40
  -3  -4  10  123.91   12.69
  -3  -4  10  135.73   13.58
   2   4 -10    6.32    2.57
   2   4 -10    7.05    2.61
  -2  -4  10    3.97    2.69
  -2  -4  10   12.39    3.93
  -2  -4  10    7.62    2.82
  -2  -4  10    5.32    3.49
   1   4 -10  758.05   33.30
   1   4 -10  819.83   35.85
  -1  -4  10  831.84   36.11
  -1  -4  10  842.34   40.18
  -1  -4  10  818.70   32.02
   0   4 -10  167.86   12.56
   0   4 -10  171.15   12.16
   0  -4  10  185.83   12.07
   0  -4  10  151.45   13.99
   0  -4  10  171.51   11.50
  -1   4 -10   11.48    3.53
   1  -4  10   17.97    3.90
   1  -4  10    4.36    3.55
   1  -4  10    8.96    3.50
  -2   4 -10   19.96    5.27
   2  -4  10   26.23    7.05
  -3   4 -10  153.12   15.95
   3  -4  10  169.21   14.65
  -4   4 -10  126.65   13.13
   4  -4  10  147.44   13.97
  -5   4 -10    3.27    5.08
   5  -4  10    4.83    2.70
  -6   4 -10    4.26    4.84
   6  -4  10    0.24    2.86
   6   3 -10   41.20    9.05
   6   3 -10   28.92    4.76
  -6  -3  10   36.90    8.28
  -6  -3  10   19.97    6.54
   5   3 -10    3.89    3.23
   5   3 -10    5.83    2.40
  -5  -3  10   -5.93    5.47
  -5  -3  10    6.47    3.82
  -5  -3  10    0.51    2.86
   4   3 -10   67.40   10.34
   4   3 -10   55.95    5.50
  -4  -3  10   55.03    9.88
  -4  -3  10   59.33   11.09
  -4  -3  10   66.78    8.77
   3   3 -10    5.75    2.29
   3   3 -10    6.31    2.92
  -3  -3  10    9.33    8.61
  -3  -3  10    9.79    4.43
  -3  -3  10   10.98    3.81
   2   3 -10 3344.57  116.08
   2   3 -10 3264.40  112.89
  -2  -3  10 3384.17  113.32
  -2  -3  10 3420.32  120.85
  -2  -3  10 3168.77  118.50
   1   3 -10 1003.36   40.43
   1   3 -10 1000.21   41.50
  -1  -3  10 1054.71   45.36
  -1  -3  10 1085.86   39.73
  -1  -3  10 1063.68   43.24
   0   3 -10    0.77    1.55
   0   3 -10    0.38    2.02
   0   3 -10    2.28    1.79
   0  -3  10    4.51    2.28
   0  -3  10    2.03    2.76
   0  -3  10    1.86    2.60
   0  -3  10    1.32    1.77
  -1   3 -10 2849.81  100.42
  -1   3 -10 2769.77   98.51
  -1   3 -10 2926.86  100.92
   1  -3  10 2686.32  102.83
   1  -3  10 2874.70   95.80
   1  -3  10 2675.71   97.22
   1  -3  10 2869.08   98.76
  -2   3 -10   27.83    6.02
  -2   3 -10   13.24    3.89
  -2   3 -10   25.00    6.19
   2  -3  10   10.66    3.98
   2  -3  10   15.35    3.78
  -3   3 -10   70.38    8.84
  -3   3 -10   70.70   11.30
  -3   3 -10   74.68    8.44
   3  -3  10   74.06    7.77
  -4   3 -10   -0.79    2.22
  -4   3 -10    3.70    2.63
   4  -3  10    0.71    2.27
  -5   3 -10    1.37    3.32
  -5   3 -10   12.16    4.55
   5  -3  10    0.97    2.93
  -6   3 -10   10.17    6.34
  -6   3 -10    2.24    3.11
   6  -3  10   -2.61    2.33
  -7   3 -10    0.05    4.72
   7  -3  10    1.26    3.22
   7   2 -10   10.69    3.81
   7   2 -10   14.96    5.69
  -7  -2  10    9.92    5.41
  -7  -2  10    8.04    4.59
   6   2 -10   19.15    4.46
   6   2 -10    6.41    4.98
  -6  -2  10   15.27    6.94
  -6  -2  10    6.72    4.93
   5   2 -10    5.57    2.49
   5   2 -10    9.13    4.39
  -5  -2  10    9.32    3.52
  -5  -2  10    3.47    5.24
  -5  -2  10    4.62    3.07
   4   2 -10  595.63   24.24
   4   2 -10  499.01   27.63
   4   2 -10  638.96   48.27
  -4  -2  10  548.09   28.50
  -4  -2  10  536.97   27.64
  -4  -2  10  544.48   30.76
   3   2 -10  238.70   15.67
   3   2 -10  241.64   12.94
   3   2 -10  238.21   15.39
  -3  -2  10  253.26   14.84
  -3  -2  10  248.26   16.13
  -3  -2  10  233.74   17.18
   2   2 -10  493.68   19.95
   2   2 -10  498.15   21.97
   2   2 -10  478.91   24.89
   2   2 -10  524.56   23.95
  -2  -2  10  497.32   25.20
  -2  -2  10  492.97   25.67
  -2  -2  10  522.60   22.84
   1   2 -10 7158.74  256.71
   1   2 -10 7906.89  257.31
   1   2 -10 7955.59  261.32
   1   2 -10 7795.80  256.04
  -1  -2  10 8182.20  260.44
  -1  -2  10 7884.13  256.72
   0   2 -10  122.78   11.23
   0   2 -10  140.65    9.16
   0   2 -10  145.14   10.12
   0   2 -10  142.68    9.76
   0  -2  10  148.33   10.12
   0  -2  10  157.02   10.41
   0  -2  10  150.44    9.50
   0  -2  10  147.95   11.54
  -1   2 -10  219.13   12.07
  -1   2 -10  202.97   13.46
  -1   2 -10  210.38   13.38
  -1   2 -10  281.03   35.06
   1  -2  10  212.31   12.48
   1  -2  10  223.74   14.87
   1  -2  10  228.67   12.30
   1  -2  10  207.11   11.51
  -2   2 -10  102.05    9.66
  -2   2 -10  112.56    9.81
  -2   2 -10  116.06    8.58
   2  -2  10   96.32    7.34
   2  -2  10   98.67    9.56
   2  -2  10  101.02    8.76
  -3   2 -10   79.07    7.62
  -3   2 -10   76.23    9.04
  -3   2 -10   76.16    8.68
   3  -2  10   70.87    8.23
   3  -2  10   74.18    6.68
  -4   2 -10  153.68   14.37
  -4   2 -10  165.36   12.82
  -4   2 -10  151.50   13.99
   4  -2  10  165.30   12.09
   4  -2  10  161.28   13.64
  -5   2 -10   72.07   12.32
  -5   2 -10   80.40    9.66
   5  -2  10   67.05    8.71
  -6   2 -10   -2.45    3.14
  -6   2 -10    1.60    3.53
   6  -2  10   -2.53    2.24
  -7   2 -10   28.31    9.36
  -7   2 -10   23.44    7.05
   7  -2  10   28.97    7.31
  -8   2 -10    0.58    5.25
   8  -2  10    3.77    4.27
   7   1 -10   11.23    3.80
   7   1 -10    3.12    2.63
   7   1 -10    0.74    4.28
  -7  -1  10    6.75    3.99
  -7  -1  10    1.44    3.14
   6   1 -10   27.89    5.24
   6   1 -10   20.74    5.84
   6   1 -10   20.94    4.68
  -6  -1  10   21.04    4.97
   5   1 -10   36.70    6.38
   5   1 -10   52.43    9.28
   5   1 -10   50.86    7.43
  -5  -1  10   34.41    8.68
  -5  -1  10   49.00    6.40
   4   1 -10   10.24    3.44
   4   1 -10   13.71    3.49
   4   1 -10    7.20    3.02
  -4  -1  10   15.86    4.46
  -4  -1  10   12.81    4.76
  -4  -1  10   12.47    5.12
   3   1 -10  284.16   16.33
   3   1 -10  272.69   15.62
   3   1 -10  303.71   17.39
   3   1 -10  316.08   19.90
   3   1 -10  283.26   14.85
  -3  -1  10  304.13   16.76
  -3  -1  10  293.81   19.03
   2   1 -10  234.33   14.40
   2   1 -10  229.75   11.24
   2   1 -10  223.10   12.48
   2   1 -10  227.54   13.31
  -2  -1  10  229.68   13.51
  -2  -1  10  237.35   14.06
  -2  -1  10  238.33   15.55
   1   1 -10    7.18    2.94
   1   1 -10    1.20    1.30
   1   1 -10    0.33    1.33
   1   1 -10    3.65    2.01
  -1  -1  10    2.84    1.58
  -1  -1  10    4.96    2.20
  -1  -1  10    0.00    1.64
   0   1 -10  125.43   22.01
   0   1 -10  163.52   10.63
   0   1 -10  174.81    9.16
   0   1 -10  157.41   10.10
   0  -1  10  168.64   10.98
   0  -1  10  167.49   11.64
   0  -1  10  174.99   10.34
  -1   1 -10  127.20   10.70
  -1   1 -10  120.68    9.22
  -1   1 -10  112.02    6.92
  -1   1 -10  103.74   10.93
   1  -1  10  126.64   18.86
   1  -1  10  109.33    6.99
   1  -1  10  108.91    9.32
   1  -1  10  107.36    7.80
  -2   1 -10   83.38    8.18
  -2   1 -10   82.38    6.42
  -2   1 -10   77.43    7.84
   2  -1  10   91.31    7.67
   2  -1  10   83.11    8.50
   2  -1  10   80.06    5.62
   2  -1  10   91.54    6.30
  -3   1 -10    4.97    2.48
  -3   1 -10   11.61    3.22
  -3   1 -10    3.22    2.45
   3  -1  10   10.14    2.48
   3  -1  10    5.22    2.60
   3  -1  10    3.33    1.81
  -4   1 -10   55.40    8.40
  -4   1 -10   75.89    9.52
  -4   1 -10   70.97   21.02
   4  -1  10   47.56    4.46
   4  -1  10   61.42    5.82
   4  -1  10   45.11    7.68
  -5   1 -10  167.40   15.72
  -5   1 -10  149.65   12.97
   5  -1  10  179.22   14.47
   5  -1  10  209.46   23.75
   5  -1  10  176.35    9.01
  -6   1 -10   53.96   12.17
  -6   1 -10   67.00   11.58
   6  -1  10   46.76    8.57
  -7   1 -10    2.84    3.10
  -7   1 -10   -1.02    3.37
   7  -1  10    6.58    3.87
  -8   1 -10   18.44    7.80
   8  -1  10   41.16    9.38
   7   0 -10   -1.82    2.63
  -7   0  10    0.25    2.55
   6   0 -10   23.56    5.56
   6   0 -10   25.70    3.91
  -6   0  10   38.25   12.28
   5   0 -10   48.37    5.34
   5   0 -10   43.76    4.41
   5   0 -10   54.37   15.43
  -5   0  10   38.47    8.29
  -5   0  10   47.26    5.49
   4   0 -10   64.55    6.63
   4   0 -10   66.53    5.21
   4   0 -10   71.80    6.43
  -4   0  10   44.14    8.60
  -4   0  10   57.34    5.82
   3   0 -10  101.05    6.80
   3   0 -10   98.42    8.08
   3   0 -10   69.10   18.10
   3   0 -10   99.16    7.89
  -3   0  10  102.00    9.40
  -3   0  10   96.39    7.62
  -3   0  10   94.21    9.81
   2   0 -10   33.05    5.57
   2   0 -10   18.76    4.41
   2   0 -10   16.67    3.30
   2   0 -10   20.69    3.72
   2   0 -10   23.60    4.77
  -2   0  10   20.37    4.30
  -2   0  10   25.62    5.46
  -2   0  10   15.90    4.16
   1   0 -10  421.01   19.66
   1   0 -10  426.17   18.42
   1   0 -10  418.56   19.23
   1   0 -10  427.48   21.31
  -1   0  10  501.42   22.85
  -1   0  10  455.40   20.59
  -1   0  10  427.26   20.59
   0   0 -10   53.92    5.39
   0   0 -10   59.24    5.45
   0   0 -10   51.33    3.71
   0   0  10   45.11    5.29
   0   0  10   45.77    4.97
   0   0  10   46.29    5.63
  -1   0 -10   13.15    4.98
  -1   0 -10   21.70    2.27
  -1   0 -10   21.61    4.14
   1   0  10   21.38    3.84
   1   0  10   20.68    3.67
  -2   0 -10   33.68    5.79
  -2   0 -10   26.65    3.17
  -2   0 -10   27.82    4.78
   2   0  10   30.49    2.56
   2   0  10   40.00    5.92
   2   0  10   35.53    5.35
   2   0  10   26.24    5.12
  -3   0 -10  463.82   20.29
  -3   0 -10  451.98   24.22
  -3   0 -10  495.16   24.83
   3   0  10  501.52   18.75
   3   0  10  490.64   20.81
   3   0  10  461.99   22.52
   3   0  10  517.59   25.46
  -4   0 -10 1772.97   70.93
  -4   0 -10 1886.99   66.60
  -4   0 -10 1880.51   71.57
   4   0  10 1721.05   70.30
   4   0  10 1874.79   63.92
  -5   0 -10   -3.45    2.29
  -5   0 -10   -1.90    1.60
   5   0  10    0.41    2.23
   5   0  10   -3.42    2.34
  -6   0 -10  227.77   16.47
  -6   0 -10  248.71   19.90
   6   0  10  207.12   15.06
   6   0  10  245.36   17.81
  -7   0 -10  110.74   13.72
   7   0  10  127.79   12.97
  -8   0 -10    1.89    3.49
   8   0  10   -2.20    3.92
   7  -1 -10    6.40    3.35
   7  -1 -10   14.16    4.26
  -7   1  10   11.99    6.03
   6  -1 -10   13.33    4.09
   6  -1 -10    8.48    6.89
  -6   1  10   12.51    6.10
   5  -1 -10  235.60   15.26
   5  -1 -10  204.02   12.02
  -5   1  10  203.47   17.20
   4  -1 -10   59.76    6.77
   4  -1 -10   50.35    5.06
  -4   1  10   71.58   11.60
  -4   1  10   43.64    4.41
   3  -1 -10   21.19    4.60
   3  -1 -10   27.54    4.40
   3  -1 -10   21.67    5.99
  -3   1  10   10.35    4.02
  -3   1  10   15.39    3.14
   2  -1 -10    2.42    1.37
   2  -1 -10   -1.98    2.03
   2  -1 -10   -0.32    1.18
  -2   1  10   -0.23    1.50
  -2   1  10    0.49    1.07
  -2   1  10    1.38    2.17
   1  -1 -10   83.17    6.78
   1  -1 -10   82.01    6.70
   1  -1 -10  112.91   16.69
  -1   1  10   82.07    7.81
  -1   1  10   84.19    7.09
  -1   1  10   87.34    7.72
   0  -1 -10   26.60    2.09
   0  -1 -10   21.06    4.09
   0  -1 -10   21.39    3.99
   0   1  10   34.43    6.23
   0   1  10   37.03    5.61
   0   1  10   23.03    4.30
  -1  -1 -10  217.98   12.84
  -1  -1 -10  225.57   13.44
   1   1  10  231.85   12.57
   1   1  10  221.05   12.93
   1   1  10  228.14   14.14
  -2  -1 -10   16.68    4.13
  -2  -1 -10   12.00    2.78
   2   1  10   28.20    6.81
   2   1  10   21.82    4.99
  -3  -1 -10   -1.19    1.29
  -3  -1 -10   -2.21    1.59
   3   1  10    0.75    1.24
   3   1  10    2.41    0.74
   3   1  10   -0.82    2.02
   3   1  10   -6.17    2.71
  -4  -1 -10 2231.50   84.66
  -4  -1 -10 2453.77   87.30
   4   1  10 2266.38   77.67
   4   1  10 2151.47   85.51
  -5  -1 -10  992.93   44.97
  -5  -1 -10 1028.15   45.66
   5   1  10  983.89   45.52
   5   1  10 1016.63   39.73
  -6  -1 -10   33.62    8.17
   6   1  10   39.41    7.37
   6   1  10   53.50   10.25
  -7  -1 -10  301.55   33.84
   7   1  10  318.03   22.39
  -8  -1 -10   19.48    6.41
   8   1  10   -1.22    5.02
   7  -2 -10    2.07    3.16
   7  -2 -10    3.97    3.07
  -7   2  10    1.45    2.95
   6  -2 -10  140.33   12.78
   6  -2 -10  120.57    9.87
  -6   2  10  109.98   13.31
   5  -2 -10   25.35    6.02
   5  -2 -10   24.48    5.46
  -5   2  10   15.77    5.57
   4  -2 -10   14.80    4.20
   4  -2 -10   26.41    4.93
  -4   2  10   15.47    4.70
   3  -2 -10    0.08    1.36
   3  -2 -10   -0.85    1.33
   3  -2 -10    2.71    3.09
  -3   2  10    2.47    3.40
  -3   2  10   -0.17    1.06
  -3   2  10    1.94    2.01
   2  -2 -10  112.45    8.48
   2  -2 -10  103.94    8.29
   2  -2 -10   86.06    7.93
  -2   2  10  103.51    7.48
  -2   2  10  100.98    9.65
  -2   2  10  112.31    9.91
  -2   2  10  108.17    7.49
   1  -2 -10  370.17   20.12
   1  -2 -10  360.13   26.76
  -1   2  10  422.79   19.14
  -1   2  10  394.76   20.01
  -1   2  10  402.58   18.95
  -1   2  10  391.46   20.93
   0  -2 -10  227.34   12.41
   0  -2 -10  210.82   12.64
   0  -2 -10  217.76    8.44
   0   2  10  239.28   14.28
   0   2  10  192.66   12.84
   0   2  10  203.45   13.10
   0   2  10  234.02   13.97
  -1  -2 -10   -2.39    1.00
  -1  -2 -10   -0.32    1.09
   1   2  10    1.88    1.97
   1   2  10   -0.88    1.62
   1   2  10   -0.69    1.30
  -2  -2 -10  164.05   11.87
  -2  -2 -10  168.65   10.98
   2   2  10  150.35   12.28
   2   2  10  128.48   10.23
  -3  -2 -10  192.71   13.83
  -3  -2 -10  163.39   11.82
   3   2  10  150.42   14.73
   3   2  10  188.43   11.45
  -4  -2 -10    0.02    1.70
  -4  -2 -10   -2.39    1.46
   4   2  10   -1.81    1.01
   4   2  10    3.80    1.75
  -5  -2 -10  471.76   35.93
  -5  -2 -10  399.38   23.61
   5   2  10  415.22   20.34
  -6  -2 -10   31.25    7.84
   6   2  10   20.68    6.83
  -7  -2 -10   88.55   11.37
  -8  -2 -10   32.83    7.99
   8   2  10   36.95   10.07
   7  -3 -10    5.69    3.50
   7  -3 -10   11.45    4.85
  -7   3  10   10.26    6.57
   6  -3 -10  236.38   17.83
   6  -3 -10  218.91   15.83
  -6   3  10  221.14   20.22
  -6   3  10  200.37   22.96
   5  -3 -10  131.11   12.15
   5  -3 -10  130.65   11.03
  -5   3  10  126.10   13.59
  -5   3  10  113.37   12.68
   4  -3 -10   11.24    3.97
   4  -3 -10    8.75    3.40
  -4   3  10    6.10    3.51
  -4   3  10   11.38    4.85
   3  -3 -10  541.04   24.65
   3  -3 -10  511.46   24.58
   3  -3 -10  367.08   39.84
  -3   3  10  454.93   25.31
  -3   3  10  483.24   26.38
  -3   3  10  482.38   19.99
  -3   3  10  494.72   19.54
   2  -3 -10  147.67   10.01
   2  -3 -10  147.16   10.35
   2  -3 -10  120.72    9.77
  -2   3  10  133.78    9.19
  -2   3  10  134.64   10.50
  -2   3  10  126.54    8.63
  -2   3  10  128.48   11.35
   1  -3 -10  139.05    9.84
   1  -3 -10  135.84   10.27
   1  -3 -10  168.88    9.00
  -1   3  10  133.01   10.99
  -1   3  10  146.52    9.64
  -1   3  10  167.19   10.94
   0  -3 -10   54.77    6.22
   0  -3 -10   53.39    5.50
   0  -3 -10   62.25    3.73
   0   3  10   51.93    4.83
   0   3  10   55.66    6.63
   0   3  10   63.72    6.83
   0   3  10   52.48    6.49
  -1  -3 -10   83.43    6.98
  -1  -3 -10   69.69    7.20
   1   3  10   77.85    7.73
   1   3  10   73.48   17.29
  -2  -3 -10  112.34    8.70
  -2  -3 -10  109.35    9.90
   2   3  10  100.52    8.19
   2   3  10  108.90   10.91
  -3  -3 -10    1.74    1.48
  -3  -3 -10    2.09    1.35
   3   3  10   -0.90    2.20
   3   3  10    0.76    1.88
   3   3  10    2.42    1.39
  -4  -3 -10   13.33    4.54
  -4  -3 -10   14.01    3.77
   4   3  10   14.60    9.62
   4   3  10   13.80    2.69
   4   3  10   11.97    3.30
  -5  -3 -10   53.83    8.99
  -5  -3 -10   71.98    8.35
   5   3  10   62.70    5.99
   5   3  10   64.19    7.92
  -6  -3 -10   -1.56    3.35
  -6  -3 -10    7.92    3.94
   6   3  10   10.58    5.81
   6   3  10    4.69    2.65
  -7  -3 -10    8.42    4.97
  -7  -3 -10    4.47    3.10
   7   3  10    7.89    4.54
  -8  -3 -10   21.37    7.17
  -8  -3 -10   11.55    5.77
   8   3  10   19.97    5.55
   7  -4 -10    2.65    3.98
   7  -4 -10    2.98    3.30
  -7   4  10    0.43    5.62
  -7   4  10   -6.68    3.08
   6  -4 -10    7.96    4.07
   6  -4 -10    4.99    3.29
  -6   4  10   10.85    5.86
  -6   4  10    9.47    4.84
   5  -4 -10  107.52   11.17
   5  -4 -10   93.28   10.16
  -5   4  10   88.60   14.35
  -5   4  10  110.56   13.58
   4  -4 -10   -2.24    1.85
   4  -4 -10    1.88    2.06
  -4   4  10    1.61    2.83
  -4   4  10    0.64    2.36
   3  -4 -10   22.69    6.36
   3  -4 -10   33.51    6.14
   3  -4 -10   42.33    6.99
  -3   4  10   25.09    6.86
  -3   4  10   26.16    6.21
  -3   4  10   36.52    3.97
  -3   4  10   35.94    4.78
   2  -4 -10  114.89    9.59
   2  -4 -10  103.56    9.69
   2  -4 -10  115.87    9.13
  -2   4  10  128.52   10.77
  -2   4  10  121.86    9.32
   1  -4 -10  259.56   16.13
   1  -4 -10  267.91   14.99
   1  -4 -10  274.17   13.45
  -1   4  10  253.05   17.00
  -1   4  10  283.69   16.20
  -1   4  10  269.57   15.25
   0  -4 -10  531.84   20.48
   0  -4 -10  519.04   25.49
   0  -4 -10  523.05   23.32
   0   4  10  481.72   24.55
   0   4  10  469.05   25.54
   0   4  10  506.35   25.87
   0   4  10  571.64   22.79
  -1  -4 -10   30.78    7.10
  -1  -4 -10   24.97    3.12
  -1  -4 -10   38.21    4.69
   1   4  10   33.14    3.63
   1   4  10   50.69    8.74
   1   4  10   42.17    6.84
  -2  -4 -10    1.28    1.44
  -2  -4 -10    0.69    1.08
   2   4  10   -0.16    2.21
   2   4  10    2.46    1.18
  -3  -4 -10   91.48    9.22
  -3  -4 -10   76.20    7.36
   3   4  10   82.26    5.56
   3   4  10   72.39    7.20
   3   4  10   83.53    7.05
  -4  -4 -10   20.17    5.87
  -4  -4 -10   16.34    4.32
   4   4  10   23.19    5.37
   4   4  10   32.25    6.16
   4   4  10   25.51    3.31
  -5  -4 -10    1.49    2.63
  -5  -4 -10   -1.41    2.44
   5   4  10    5.77    2.29
   5   4  10    3.52    4.50
  -6  -4 -10   -0.12    2.79
  -6  -4 -10    4.16    3.48
   6   4  10   -8.40   20.31
   6   4  10    7.68    3.22
  -7  -4 -10   20.04    6.36
  -7  -4 -10   27.68    7.43
   7   4  10   33.53    6.34
   6  -5 -10    0.61    3.15
   6  -5 -10    0.42    3.60
  -6   5  10   -4.33    2.76
  -6   5  10   -0.34    5.19
   5  -5 -10   22.62    5.90
   5  -5 -10   40.09    8.72
  -5   5  10   37.61    9.93
  -5   5  10   39.41    9.67
   4  -5 -10   15.41    5.00
   4  -5 -10    7.75    3.53
  -4   5  10    6.89    4.86
  -4   5  10    9.89    3.80
   3  -5 -10    5.31    3.68
   3  -5 -10    1.51    1.89
  -3   5  10    4.32    3.47
  -3   5  10    8.86    4.59
  -3   5  10    8.14    2.71
   2  -5 -10  102.83    9.38
   2  -5 -10  110.27   10.71
   2  -5 -10  101.76    9.12
  -2   5  10  108.37    9.60
  -2   5  10  123.22   11.30
  -2   5  10  105.09   10.95
   1  -5 -10  419.75   19.39
   1  -5 -10  424.17   24.03
   1  -5 -10  407.73   20.69
  -1   5  10  369.30   35.51
  -1   5  10  394.73   23.99
  -1   5  10  439.47   22.22
   0  -5 -10   33.96    7.06
   0  -5 -10   37.06    4.99
   0  -5 -10   32.58    5.48
   0   5  10   32.91    7.72
   0   5  10   24.57    4.86
   0   5  10   24.33    6.35
  -1  -5 -10    5.12    1.96
  -1  -5 -10    1.64    2.10
  -1  -5 -10   -1.25    1.21
  -1  -5 -10   -0.89    1.44
   1   5  10    2.06    1.78
   1   5  10    2.68    3.12
  -2  -5 -10    3.24    1.66
  -2  -5 -10    6.37    3.06
  -2  -5 -10    0.78    2.23
   2   5  10   -3.73    2.72
   2   5  10    5.32    1.92
  -3  -5 -10    4.86    2.12
  -3  -5 -10   -2.78    1.67
   3   5  10   -1.86    2.59
   3   5  10   -0.70    1.13
  -4  -5 -10    8.06    3.21
  -4  -5 -10    5.39    3.34
   4   5  10   11.77    4.95
   4   5  10    9.30    2.72
   4   5  10    5.52    3.34
  -5  -5 -10   -0.20    3.05
  -5  -5 -10   -0.98    2.30
   5   5  10    1.54    5.73
   5   5  10    1.73    2.24
  -6  -5 -10   24.34    6.93
   6   5  10   27.88    5.21
  -7  -5 -10    7.79    4.60
   7   5  10    1.07    3.14
   6  -6 -10   12.91    5.97
   6  -6 -10    8.67    4.52
  -6   6  10    3.84    5.99
  -6   6  10   12.66    5.08
   5  -6 -10    3.52    3.92
   5  -6 -10   -0.70    2.92
  -5   6  10    1.90    3.24
  -5   6  10    3.02    5.61
   4  -6 -10   40.62    9.92
   4  -6 -10   60.88   10.32
  -4   6  10   35.82    8.48
  -4   6  10   32.59    7.50
   3  -6 -10  200.93   16.92
   3  -6 -10  219.33   15.91
  -3   6  10  244.75   19.05
  -3   6  10  205.53   17.11
  -3   6  10  197.02   13.12
   2  -6 -10    1.74    3.13
   2  -6 -10   -1.81    1.99
  -2   6  10    7.84    4.32
  -2   6  10    1.60    3.31
  -2   6  10   -0.74    2.66
   1  -6 -10  165.36   11.98
   1  -6 -10  180.15   13.31
   1  -6 -10  174.18   11.94
   1  -6 -10  146.10   13.30
  -1   6  10  173.30   13.54
  -1   6  10  170.73   14.84
   0  -6 -10  583.37   26.17
   0  -6 -10  564.30   30.50
   0  -6 -10  552.59   25.18
   0  -6 -10  591.04   29.87
   0   6  10  565.60   30.44
   0   6  10  576.24   27.72
  -1  -6 -10   30.65    8.25
  -1  -6 -10   22.45    5.27
  -1  -6 -10   26.49    6.97
  -1  -6 -10   31.88    5.77
   1   6  10   32.31    6.10
  -2  -6 -10  374.33   24.58
  -2  -6 -10  408.67   20.77
  -2  -6 -10  397.72   19.64
  -2  -6 -10  397.97   23.29
   2   6  10  384.58   21.04
   2   6  10  408.01   19.89
  -3  -6 -10    7.34    4.52
  -3  -6 -10   14.58    5.34
  -3  -6 -10   13.16    4.00
   3   6  10    9.67    3.15
   3   6  10    2.44    3.72
  -4  -6 -10   36.26    6.45
  -4  -6 -10   26.72    6.90
  -4  -6 -10   44.29   10.16
   4   6  10   22.49    4.90
   4   6  10   38.27    6.38
  -5  -6 -10   -1.00    3.10
  -5  -6 -10   -1.19    2.61
   5   6  10    1.57    2.83
  -6  -6 -10    1.32    3.13
   6   6  10    0.16    2.68
   5  -7 -10   23.97    7.50
   5  -7 -10   35.13   11.22
  -5   7  10   30.08    7.80
  -5   7  10   17.44    7.23
   4  -7 -10    8.25    4.78
   4  -7 -10    5.08    4.22
  -4   7  10    6.03    5.08
  -4   7  10   10.72    4.00
  -4   7  10    3.24    3.74
   3  -7 -10   -6.51    3.22
   3  -7 -10   -1.78    2.62
  -3   7  10   17.07    5.55
  -3   7  10    3.81    3.52
  -3   7  10    0.87    3.92
   2  -7 -10   59.29    9.03
   2  -7 -10   56.59   11.95
   2  -7 -10   54.25    8.53
  -2   7  10   41.87    9.75
  -2   7  10   50.54    9.42
   1  -7 -10   16.46    5.46
   1  -7 -10   11.15    5.05
   1  -7 -10   14.30    4.22
  -1   7  10    8.73    3.66
  -1   7  10   13.77    4.69
   0  -7 -10  270.79   15.66
   0  -7 -10  262.51   19.41
   0  -7 -10  288.42   20.02
   0   7  10  257.70   17.82
   0   7  10  237.41   18.88
  -1  -7 -10   -0.79    2.60
  -1  -7 -10    6.70    4.44
  -1  -7 -10    0.18    1.66
   1   7  10    1.81    2.83
  -2  -7 -10   28.01    7.82
  -2  -7 -10   22.08    6.54
  -2  -7 -10   20.61    4.57
   2   7  10   23.70    5.87
  -3  -7 -10   26.04    6.84
  -3  -7 -10   17.33    6.18
  -3  -7 -10   26.31    5.14
   3   7  10   22.90    5.29
   3   7  10   21.36    6.69
  -4  -7 -10    9.52    3.60
  -4  -7 -10    9.53    5.18
   4   7  10   18.82    6.35
   4   7  10   13.95    4.29
  -5  -7 -10   62.19   11.28
  -5  -7 -10   42.50    9.52
  -5  -7 -10   40.94    7.38
   3  -8 -10   12.73    7.99
   3  -8 -10    9.56    4.89
  -3   8  10   11.45    4.62
  -3   8  10    3.63    4.87
   2  -8 -10   24.42    5.69
   2  -8 -10   20.06    5.19
   2  -8 -10   23.45    8.64
  -2   8  10   20.07    6.88
  -2   8  10   27.32    8.09
   1  -8 -10   36.34    8.22
   1  -8 -10   36.38    6.88
   1  -8 -10   17.70    5.69
  -1   8  10   31.41    8.08
  -1   8  10   15.94    7.04
   0  -8 -10    4.58    2.70
   0  -8 -10    9.32    4.46
   0  -8 -10    1.20    2.50
   0   8  10    5.52    3.44
   0   8  10    2.49    2.94
  -1  -8 -10   10.22    3.39
  -1  -8 -10    5.24    4.18
  -1  -8 -10   11.30    5.59
   1   8  10   11.01    5.01
  -2  -8 -10    3.14    2.62
  -2  -8 -10    5.31    4.38
  -2  -8 -10    2.76    2.53
   2   8  10   -2.39    3.23
  -3  -8 -10    6.93    4.21
  -3  -8 -10    8.79    5.82
  -3  -8 -10    2.53    3.11
   3   8  10   11.75   17.36
   3   8  10    4.03    3.62
  -4  -8 -10    2.90    3.11
  -4  -8 -10   -2.21    4.06
  -4  -8 -10   -4.36    3.46
   4   8  10    8.42    4.04
   1  -9 -10    0.20    3.42
   1  -9 -10   -0.26    4.29
   1  -9 -10    2.00    3.20
  -1   9  10    6.00    4.35
  -1   9  10    7.50    5.53
   0  -9 -10    1.81    3.19
   0  -9 -10    5.03    3.47
   0  -9 -10   -5.57    4.48
   0   9  10    0.23    3.79
   0   9  10   -0.58    4.82
  -1  -9 -10    0.36    2.85
  -1  -9 -10   -1.93    2.12
  -1  -9 -10    5.19    4.53
   1   9  10   -3.48    3.89
   3   6 -11    8.57    4.56
  -3  -6  11   14.28    7.17
  -3  -6  11   -3.67    4.54
   2   6 -11    8.29    4.35
  -2  -6  11    0.05    3.00
  -2  -6  11   -0.66    3.90
   1   6 -11   59.47   10.31
  -1  -6  11   84.42   15.19
  -1  -6  11   71.67    7.70
  -1  -6  11   61.70    9.76
  -1  -6  11   54.32    7.74
   0   6 -11   58.18   10.20
   0  -6  11   77.30    9.14
   0  -6  11   74.34    8.24
   0  -6  11   72.40   13.79
  -1   6 -11  304.27   21.75
   1  -6  11  281.21   23.44
  -2   6 -11   50.88   10.96
   2  -6  11   38.94    8.37
  -3   6 -11   40.94    9.48
   3  -6  11   48.61    9.27
  -4   6 -11   53.18   13.13
   4  -6  11   34.92   10.48
   4   5 -11    3.55    3.51
  -4  -5  11    1.71    4.50
  -4  -5  11    3.72    3.04
   3   5 -11    3.42    2.73
   3   5 -11    7.02    3.54
  -3  -5  11   -3.16    2.79
  -3  -5  11   -3.37    3.08
  -3  -5  11   14.82    4.07
   2   5 -11   39.12    6.08
   2   5 -11   43.45    8.69
  -2  -5  11   52.77   10.38
  -2  -5  11   42.59    6.22
   1   5 -11   42.08    7.88
   1   5 -11   31.17    5.94
  -1  -5  11   34.58    8.59
  -1  -5  11   36.33    8.00
   0   5 -11   12.65    4.29
   0  -5  11   35.59    6.94
   0  -5  11   17.18    4.81
   0  -5  11   18.60    5.46
  -1   5 -11   17.12    5.41
   1  -5  11   16.85    6.01
   1  -5  11   10.80    3.89
  -2   5 -11   21.51    5.62
   2  -5  11   21.32    5.67
  -3   5 -11   -1.86    3.98
   3  -5  11   17.24    7.01
  -4   5 -11    8.10    5.09
   4  -5  11    6.90    5.04
  -5   5 -11   32.12    8.41
   5  -5  11   18.71    5.94
   5   4 -11    7.59    3.86
   5   4 -11    3.61    2.76
  -5  -4  11    7.27    5.57
  -5  -4  11    5.90    4.61
   4   4 -11  101.63    7.57
   4   4 -11  102.66   11.21
  -4  -4  11  103.54   12.35
  -4  -4  11   97.51   12.32
  -4  -4  11  112.19   10.29
   3   4 -11    9.15    4.06
   3   4 -11    8.15    2.86
  -3  -4  11   15.83    6.80
  -3  -4  11    6.77    4.12
  -3  -4  11    7.66    3.98
   2   4 -11   74.16    8.47
   2   4 -11   76.09    7.07
  -2  -4  11   71.65    8.83
  -2  -4  11   80.76   10.34
  -2  -4  11   68.39    5.67
  -2  -4  11   77.49    7.75
   1   4 -11   19.65    4.75
   1   4 -11   15.46    4.28
  -1  -4  11   21.76    8.57
  -1  -4  11   15.98    4.58
  -1  -4  11   17.64    5.77
   0   4 -11   62.33    7.25
   0   4 -11   59.73    9.82
   0  -4  11   59.29    6.84
   0  -4  11   80.39    9.95
   0  -4  11   65.48    7.09
  -1   4 -11   38.21    7.30
  -1   4 -11   61.50   11.65
   1  -4  11   42.52    7.99
   1  -4  11   61.40    5.98
  -2   4 -11  372.67   23.71
   2  -4  11  450.32   25.97
  -3   4 -11   22.38    6.22
   3  -4  11   43.08    9.26
  -4   4 -11   -0.74    3.32
   4  -4  11   -0.93    2.44
  -5   4 -11   45.39   10.26
   5  -4  11   50.35   10.23
  -6   4 -11    5.86    6.08
   6  -4  11    4.14    3.69
   6   3 -11   70.79    6.96
   6   3 -11   83.96   13.44
  -6  -3  11   69.00   13.45
  -6  -3  11   84.80   13.27
   5   3 -11   66.68   11.48
   5   3 -11   68.61    6.63
  -5  -3  11   81.44   12.51
  -5  -3  11   45.93   10.86
  -5  -3  11  103.76   12.36
   4   3 -11   60.62    9.62
   4   3 -11   53.23    5.86
  -4  -3  11   81.12   12.51
  -4  -3  11   73.13   21.21
  -4  -3  11   54.07   11.09
   3   3 -11   37.48    6.84
   3   3 -11   52.25    5.53
  -3  -3  11   72.75    9.29
  -3  -3  11   48.48    7.62
   2   3 -11   20.61    5.37
   2   3 -11   17.42    4.02
  -2  -3  11   23.93    5.08
   1   3 -11    7.82    3.51
   1   3 -11    6.51    2.92
   1   3 -11    2.63    2.23
  -1  -3  11    4.12    2.82
  -1  -3  11    7.96    3.03
  -1  -3  11    6.87    2.80
   0   3 -11  382.29   19.14
   0   3 -11  364.54   18.43
   0   3 -11  371.46   19.38
   0  -3  11  322.22   20.72
   0  -3  11  340.44   18.13
   0  -3  11  329.60   17.14
   0  -3  11  301.82   18.65
  -1   3 -11  104.49    8.96
  -1   3 -11  115.00   10.20
  -1   3 -11  104.38    9.50
   1  -3  11  100.40    7.75
   1  -3  11   97.10    9.07
   1  -3  11   91.72   10.35
  -2   3 -11   42.67    7.36
  -2   3 -11   59.79    9.88
  -2   3 -11   65.59    7.35
   2  -3  11   49.38    7.11
   2  -3  11   40.24    7.39
  -3   3 -11  166.62   14.64
  -3   3 -11  168.04   14.13
  -3   3 -11  173.49   13.24
   3  -3  11  163.09   11.48
   3  -3  11  149.65   13.49
  -4   3 -11   10.12    4.40
  -4   3 -11   14.36    4.73
   4  -3  11   10.84    4.10
  -5   3 -11   60.24   10.54
  -5   3 -11   70.03   19.53
   5  -3  11   40.07    7.67
  -6   3 -11    5.63    4.59
  -6   3 -11    1.12    3.69
   6  -3  11   -1.68    3.11
  -7   3 -11  126.05   15.70
   7  -3  11  139.58   13.97
   6   2 -11  102.45    8.99
   6   2 -11  103.13   12.66
  -6  -2  11   97.98   16.47
  -6  -2  11  119.99   12.08
   5   2 -11    0.03    2.44
   5   2 -11    4.43    2.16
  -5  -2  11    0.74    3.38
  -5  -2  11    0.88    2.29
   4   2 -11  109.67    8.47
   4   2 -11   95.54   10.18
  -4  -2  11  119.96   11.02
  -4  -2  11   97.96   10.56
  -4  -2  11  124.93   13.06
   3   2 -11  486.90   22.01
   3   2 -11  491.34   24.81
  -3  -2  11  528.29   28.50
  -3  -2  11  468.10   23.92
  -3  -2  11  496.01   25.96
   2   2 -11  131.04    9.36
   2   2 -11  138.84   10.33
   2   2 -11  127.08    8.08
  -2  -2  11  121.94   11.17
  -2  -2  11  149.53   11.93
   1   2 -11   96.76    7.30
   1   2 -11  102.38    8.18
   1   2 -11   88.80    7.60
  -1  -2  11   87.20    8.52
  -1  -2  11  101.43    9.57
  -1  -2  11   87.01    8.60
   0   2 -11   42.88    6.54
   0   2 -11   41.45    5.13
   0   2 -11   38.12    4.70
   0  -2  11   47.23    5.43
   0  -2  11   38.30    7.32
   0  -2  11   45.27    5.58
  -1   2 -11   20.69    4.59
  -1   2 -11   22.20    5.20
   1  -2  11   34.40    5.37
   1  -2  11   20.09    4.09
   1  -2  11   32.61    6.65
   1  -2  11   23.53    4.39
  -2   2 -11   16.04    3.97
  -2   2 -11   19.51    5.03
  -2   2 -11   14.84    4.63
   2  -2  11   13.89    3.63
   2  -2  11   18.84    3.62
  -3   2 -11   41.23    6.95
  -3   2 -11   48.40    9.25
   3  -2  11   37.17    6.67
   3  -2  11   57.55    5.76
  -4   2 -11    1.14    2.41
  -4   2 -11    2.89    2.92
  -4   2 -11    5.08    2.77
   4  -2  11    1.38    2.49
   4  -2  11    2.30    2.52
  -5   2 -11   51.14    8.86
  -5   2 -11   41.04    9.55
   5  -2  11   46.18    8.74
  -6   2 -11   12.83    4.97
  -6   2 -11   -2.08    2.12
   6  -2  11   -2.93    2.70
  -7   2 -11    0.60    3.72
  -7   2 -11   17.27    7.20
   7  -2  11    6.87    4.36
   7   1 -11   18.28    6.47
   7   1 -11    7.41    3.63
  -7  -1  11    2.04    2.88
  -7  -1  11    0.36    3.30
   6   1 -11   77.27    9.20
   6   1 -11   91.91    8.72
  -6  -1  11   79.65    8.82
  -6  -1  11   68.42   12.56
   5   1 -11  343.17   32.69
   5   1 -11  329.82   20.24
   5   1 -11  409.10   24.03
  -5  -1  11  345.03   24.87
  -5  -1  11  355.27   19.81
   4   1 -11   98.20    7.99
   4   1 -11   74.46    8.37
   4   1 -11   85.74    9.51
  -4  -1  11   84.88    8.45
  -4  -1  11   64.37   11.16
   3   1 -11 2642.16   92.93
   3   1 -11 2531.22   92.17
   3   1 -11 2537.69   89.82
   3   1 -11 2590.47   86.17
  -3  -1  11 2477.77   92.35
  -3  -1  11 2669.35   97.02
  -3  -1  11 2555.98   92.42
   2   1 -11 1806.91   63.41
   2   1 -11 1831.60   68.40
   2   1 -11 1802.41   66.05
   2   1 -11 1855.45   65.61
   2   1 -11 1828.97   69.71
  -2  -1  11 1832.35   67.67
  -2  -1  11 1766.88   66.61
  -2  -1  11 1804.33   70.02
   1   1 -11  914.76   34.57
   1   1 -11  845.47   37.95
   1   1 -11  948.67   34.99
   1   1 -11  862.61   35.55
  -1  -1  11  876.44   37.92
  -1  -1  11  906.58   37.86
  -1  -1  11  883.98   37.78
   0   1 -11   48.96    8.29
   0   1 -11   35.26    3.94
   0   1 -11   43.95    5.11
   0   1 -11   41.60    5.20
   0  -1  11   43.96    5.35
   0  -1  11   47.03    5.37
   0  -1  11   44.32    5.84
  -1   1 -11  556.28   25.32
  -1   1 -11  532.81   21.79
  -1   1 -11  569.52   25.83
   1  -1  11  531.63   23.98
   1  -1  11  520.28   23.54
   1  -1  11  544.88   22.18
   1  -1  11  542.02   26.56
  -2   1 -11   17.69    4.05
  -2   1 -11   24.14    4.18
  -2   1 -11   14.02    3.68
   2  -1  11   21.48    3.43
   2  -1  11   26.69    4.58
   2  -1  11   11.71    3.61
  -3   1 -11  357.16   17.61
  -3   1 -11  339.36   20.63
  -3   1 -11  320.07   20.23
   3  -1  11  338.59   15.21
   3  -1  11  336.39   20.53
   3  -1  11  358.95   15.46
  -4   1 -11   53.68    9.36
  -4   1 -11   58.24    6.69
  -4   1 -11   41.10    7.40
   4  -1  11   49.72    5.39
   4  -1  11   66.39   10.74
   4  -1  11   56.93    4.88
  -5   1 -11    1.08    2.50
  -5   1 -11   -3.17    2.17
  -5   1 -11    0.62    1.94
   5  -1  11   -5.71    7.66
   5  -1  11   -0.20    2.21
  -6   1 -11    5.62    3.89
  -6   1 -11    8.58    5.86
   6  -1  11   21.87    6.21
  -7   1 -11   74.30   11.69
  -7   1 -11  100.04   16.85
   7  -1  11   87.14   11.13
  -8   1 -11    2.63    4.15
   8  -1  11   13.83    5.49
   7   0 -11    0.05    2.66
  -7   0  11   -0.06    2.72
   6   0 -11    3.70    2.56
  -6   0  11   -1.50    2.50
   5   0 -11  326.30   18.37
   5   0 -11  319.95   14.38
  -5   0  11  331.74   23.13
  -5   0  11  326.51   16.65
   4   0 -11  124.05    9.49
   4   0 -11  112.83    9.30
   4   0 -11  136.01    7.84
  -4   0  11  112.59    8.90
  -4   0  11  105.74   11.79
   3   0 -11   46.42    7.62
   3   0 -11   34.20    7.36
   3   0 -11   38.40    4.32
   3   0 -11   41.84    5.27
   3   0 -11   26.85    5.38
  -3   0  11   25.91    5.82
  -3   0  11   35.16    5.41
  -3   0  11   40.79    7.74
   2   0 -11  432.63   20.22
   2   0 -11  384.37   19.66
   2   0 -11  466.11   22.10
   2   0 -11  444.41   19.24
   2   0 -11  403.89   21.99
  -2   0  11  432.63   23.61
  -2   0  11  428.67   21.58
  -2   0  11  433.78   20.77
   1   0 -11 1170.11   41.89
   1   0 -11 1117.97   44.01
   1   0 -11 1098.81   43.73
   1   0 -11 1183.40   43.70
  -1   0  11 1172.48   44.80
  -1   0  11 1100.62   44.89
  -1   0  11 1211.07   47.13
   0   0 -11    5.38    1.51
   0   0 -11    9.90    2.72
   0   0 -11   11.79    3.15
   0   0  11    3.41    2.71
   0   0  11    7.44    2.65
   0   0  11    3.81    1.98
  -1   0 -11 1383.04   52.55
  -1   0 -11 1378.67   47.77
  -1   0 -11 1379.13   52.54
   1   0  11 1346.78   53.95
   1   0  11 1428.83   51.50
   1   0  11 1334.46   51.39
  -2   0 -11  419.06   22.52
  -2   0 -11  429.51   17.62
  -2   0 -11  452.62   22.82
   2   0  11  473.14   20.78
   2   0  11  428.49   23.40
   2   0  11  467.87   16.86
   2   0  11  482.81   21.76
  -3   0 -11  816.07   37.03
  -3   0 -11  800.03   30.75
  -3   0 -11  801.38   36.46
   3   0  11  814.10   28.89
   3   0  11  777.39   36.71
   3   0  11  837.06   32.21
  -4   0 -11   80.21    7.20
  -4   0 -11   85.67    9.68
  -4   0 -11  107.93   11.98
   4   0  11   84.40    6.84
   4   0  11   78.98    5.99
   4   0  11   54.99   15.44
  -5   0 -11   30.78    7.00
  -5   0 -11   46.88    7.64
  -5   0 -11   30.30    7.43
   5   0  11   42.58    5.39
   5   0  11   30.57    7.50
  -6   0 -11   77.18   12.94
   6   0  11   70.41   11.83
   6   0  11   69.71    9.19
  -7   0 -11   -1.22    2.31
   7   0  11   -4.59    2.63
  -8   0 -11   35.99   10.29
   8   0  11   43.04    9.16
   7  -1 -11    9.10    4.37
   7  -1 -11    9.64    3.80
  -7   1  11    7.04    5.65
   6  -1 -11   28.38    6.27
   6  -1 -11   26.46    6.91
  -6   1  11   27.96    7.66
   5  -1 -11   12.08    3.42
   5  -1 -11   14.67    4.75
  -5   1  11   12.43    4.84
   4  -1 -11    9.15    2.92
   4  -1 -11    9.91    7.32
  -4   1  11   10.24    2.84
  -4   1  11    8.36    4.73
   3  -1 -11  445.40   24.47
   3  -1 -11  420.00   21.03
   3  -1 -11  441.87   19.95
  -3   1  11  464.17   19.92
  -3   1  11  399.87   24.36
   2  -1 -11  572.73   26.14
   2  -1 -11  504.77   24.27
   2  -1 -11  606.43   24.40
  -2   1  11  541.45   28.00
  -2   1  11  533.63   26.47
  -2   1  11  560.84   24.19
   1  -1 -11  728.53   31.20
   1  -1 -11  773.41   29.08
   1  -1 -11  736.98   30.27
   1  -1 -11  801.63   31.79
  -1   1  11  793.68   32.89
  -1   1  11  760.46   33.98
  -1   1  11  773.19   32.20
   0  -1 -11   74.27    4.46
   0  -1 -11   68.07    3.72
   0  -1 -11   80.47    6.83
   0  -1 -11   75.64    6.86
   0   1  11   62.43    6.80
   0   1  11   66.56    6.93
   0   1  11   75.11    7.06
  -1  -1 -11  294.18   16.87
  -1  -1 -11  299.39   16.48
   1   1  11  328.96   16.32
   1   1  11  318.02   16.84
   1   1  11  303.92   17.77
  -2  -1 -11  204.72   13.35
  -2  -1 -11  211.41   13.80
   2   1  11  205.19   14.61
   2   1  11  248.55   13.63
   2   1  11  187.55   12.21
  -3  -1 -11  127.13   10.64
  -3  -1 -11  125.60   11.53
   3   1  11  110.87   10.68
   3   1  11  112.88    8.77
  -4  -1 -11   16.16    4.87
  -4  -1 -11   32.67    7.99
   4   1  11   27.75    7.98
  -5  -1 -11   87.34   13.20
  -5  -1 -11   54.00    8.92
   5   1  11   68.89    6.53
   5   1  11   72.98   11.83
  -6  -1 -11    4.75    3.50
  -6  -1 -11    0.81    2.60
   6   1  11    3.22    3.06
  -7  -1 -11  119.56   13.87
   7   1  11  143.26   14.65
  -8  -1 -11   18.37    6.58
   8   1  11   42.51    9.59
   7  -2 -11   11.32    4.15
   7  -2 -11    3.82    4.14
  -7   2  11    7.51    4.91
   6  -2 -11   28.74    5.45
   6  -2 -11   49.70    8.50
  -6   2  11   23.10    6.98
   5  -2 -11    8.50    3.28
   5  -2 -11    5.34    2.87
  -5   2  11   15.87    6.18
   4  -2 -11    1.21    1.88
  -4   2  11   -0.11    2.59
   3  -2 -11   44.69    8.41
   3  -2 -11   45.11    6.93
   3  -2 -11   52.92    5.53
  -3   2  11   45.74    4.43
  -3   2  11   39.01    5.38
  -3   2  11   47.50    9.52
   2  -2 -11  485.85   23.59
   2  -2 -11  565.15   24.42
   2  -2 -11  531.21   23.95
  -2   2  11  494.55   26.52
  -2   2  11  523.88   23.07
  -2   2  11  529.20   22.90
   1  -2 -11   28.84    5.06
   1  -2 -11   39.14    8.98
   1  -2 -11   41.97    6.43
  -1   2  11   31.26    5.06
  -1   2  11   36.75    5.95
  -1   2  11   40.79    6.99
   0  -2 -11  119.28    8.83
   0  -2 -11  122.14    9.41
   0   2  11  111.28    9.54
   0   2  11  117.45    9.45
   0   2  11  118.74    9.61
   0   2  11  120.27    9.99
  -1  -2 -11  241.71   14.22
  -1  -2 -11  278.71   15.90
   1   2  11  272.61   16.49
   1   2  11  233.83   15.13
   1   2  11  271.83   16.67
   1   2  11  255.40   14.41
  -2  -2 -11 2451.76   86.16
  -2  -2 -11 2233.97   82.35
   2   2  11 2230.35   80.98
   2   2  11 2309.12   82.70
   2   2  11 2253.00   85.52
  -3  -2 -11 3724.64  130.62
  -3  -2 -11 3706.09  129.49
  -4  -2 -11  732.92   36.57
  -4  -2 -11  830.06   36.95
   4   2  11  809.74   28.71
   4   2  11  801.90   29.20
  -5  -2 -11  744.91   35.83
  -5  -2 -11  710.73   34.99
   5   2  11  679.72   28.91
   5   2  11  698.29   28.18
  -6  -2 -11   -2.28    2.62
  -6  -2 -11   -1.79    2.80
   6   2  11    9.53    4.58
  -7  -2 -11   41.31    8.20
   7   2  11   73.84   13.68
  -8  -2 -11    0.24    3.66
   8   2  11    7.21    6.31
   8   2  11    0.12    4.21
   7  -3 -11    1.34    2.98
   7  -3 -11    5.91    3.96
  -7   3  11   -0.54    2.94
   6  -3 -11   13.86    5.06
   6  -3 -11   10.43    4.38
  -6   3  11    8.13    5.81
   5  -3 -11    3.25    3.35
   5  -3 -11   -0.12    2.16
  -5   3  11   -0.49    2.24
  -5   3  11    3.69    2.88
   4  -3 -11  102.90    9.45
   4  -3 -11  118.06   10.77
  -4   3  11  108.69   11.88
  -4   3  11  106.52   11.69
   3  -3 -11  210.75   13.95
   3  -3 -11  214.72   16.08
   3  -3 -11  190.18   12.95
  -3   3  11  198.14   11.07
  -3   3  11  184.36   14.31
  -3   3  11  191.25   15.32
  -3   3  11  188.31   10.20
   2  -3 -11    0.45    2.28
   2  -3 -11    4.93    2.36
   2  -3 -11    5.36    2.21
  -2   3  11    1.15    2.29
  -2   3  11    2.36    1.73
  -2   3  11    0.71    2.13
  -2   3  11    8.68    2.93
   1  -3 -11   -0.97    1.39
   1  -3 -11    3.20    1.61
   1  -3 -11    0.99    1.47
  -1   3  11    3.54    2.44
  -1   3  11    0.37    1.42
  -1   3  11   -0.45    1.29
  -1   3  11    2.02    1.78
   0  -3 -11 1376.93   56.03
   0  -3 -11 1450.63   54.81
   0  -3 -11 1438.96   49.35
   0   3  11 1651.65   51.30
   0   3  11 1536.78   57.67
   0   3  11 1424.50   56.04
   0   3  11 1418.74   57.78
  -1  -3 -11  408.49   19.58
  -1  -3 -11  367.48   20.55
   1   3  11  414.15   22.53
   1   3  11  407.11   20.04
  -2  -3 -11   44.69    5.56
  -2  -3 -11   31.51    6.25
   2   3  11   35.94    5.73
  -3  -3 -11 1428.41   55.10
  -3  -3 -11 1402.22   57.65
  -4  -3 -11  350.19   21.84
  -4  -3 -11  410.93   22.03
   4   3  11  382.92   15.24
  -5  -3 -11  196.85   15.32
  -5  -3 -11  210.17   16.13
   5   3  11  190.90   12.50
   5   3  11  200.50   10.86
  -6  -3 -11   -0.73    2.70
  -6  -3 -11    1.61    2.27
   6   3  11    0.76    2.08
  -7  -3 -11   38.71    8.56
   7   3  11   46.03    7.16
  -8  -3 -11   13.14    5.64
   8   3  11   10.22    4.81
   7  -4 -11   30.38    7.53
   7  -4 -11   36.84    9.42
  -7   4  11   30.14    8.79
   6  -4 -11    5.89    3.42
   6  -4 -11    2.50    3.91
  -6   4  11   15.25    7.03
  -6   4  11    7.42    4.36
   5  -4 -11   -0.95    2.29
   5  -4 -11    4.22    2.75
  -5   4  11   -1.08    3.22
  -5   4  11    2.23    3.11
   4  -4 -11   27.03    6.07
   4  -4 -11   25.61    6.31
  -4   4  11   29.66    7.82
  -4   4  11   22.87   12.05
   3  -4 -11   59.92    7.60
   3  -4 -11   83.03    8.56
   3  -4 -11   69.33    8.87
  -3   4  11   74.65    5.94
  -3   4  11   71.47    6.53
  -3   4  11   65.30   10.61
  -3   4  11   59.88    9.69
   2  -4 -11   68.50    7.71
   2  -4 -11   68.34    8.44
   2  -4 -11   75.70    7.29
  -2   4  11   68.67    7.79
  -2   4  11   65.33   11.41
  -2   4  11   68.19    7.55
   1  -4 -11   -0.44    1.09
   1  -4 -11   -2.58    1.52
   1  -4 -11    1.56    1.83
  -1   4  11    0.83    2.95
  -1   4  11    0.62    1.89
   0  -4 -11    0.27    1.48
   0  -4 -11   -1.43    1.08
   0  -4 -11   -0.54    0.98
   0   4  11   -0.17    1.33
   0   4  11    0.08    1.94
   0   4  11    0.18    2.71
  -1  -4 -11  125.92   11.38
  -1  -4 -11  117.38    9.13
  -1  -4 -11  123.82    6.57
   1   4  11  102.30   10.38
   1   4  11  131.72   11.34
   1   4  11  118.85   12.92
   1   4  11  125.26    7.18
  -2  -4 -11  141.75   10.45
  -2  -4 -11  159.01   13.35
   2   4  11  142.02   11.54
  -3  -4 -11  265.71   17.68
  -3  -4 -11  240.28   15.10
   3   4  11  250.36   11.12
   3   4  11  259.13   12.66
  -4  -4 -11   50.05    8.70
  -4  -4 -11   64.37    7.65
   4   4  11   61.07    4.95
   4   4  11   79.43    7.43
  -5  -4 -11  118.88   12.57
  -5  -4 -11  110.91   11.70
   5   4  11  114.02   10.67
   5   4  11  106.41    7.60
  -6  -4 -11   -4.16    3.04
  -6  -4 -11   -1.07    1.99
   6   4  11   12.84    6.46
   6   4  11    0.17    2.42
  -7  -4 -11   10.82    5.19
   7   4  11    9.23    9.65
   6  -5 -11   24.81    7.18
   6  -5 -11   20.20    6.60
  -6   5  11   23.22    7.34
  -6   5  11   15.49    5.93
   5  -5 -11    1.49    2.51
   5  -5 -11    0.18    3.07
  -5   5  11    0.83    3.84
  -5   5  11    1.26    2.59
   4  -5 -11   11.92    4.63
   4  -5 -11    9.08    4.05
  -4   5  11   19.15    6.64
  -4   5  11   13.56    5.51
   3  -5 -11   11.63    4.11
   3  -5 -11   14.30    4.98
  -3   5  11   20.54    4.13
  -3   5  11    6.06    3.69
  -3   5  11   28.22    7.94
   2  -5 -11  136.71   12.00
   2  -5 -11  123.56   10.31
   2  -5 -11  103.13    9.39
  -2   5  11  105.03   11.38
  -2   5  11  106.71   10.15
  -2   5  11  119.46   11.27
   1  -5 -11   16.45    6.31
   1  -5 -11   19.21    4.16
   1  -5 -11   12.34    4.14
  -1   5  11   18.13    4.51
  -1   5  11   16.38    5.33
  -1   5  11   13.25    5.12
   0  -5 -11    1.54    1.57
   0  -5 -11    0.92    1.69
   0  -5 -11   -2.41    1.78
   0   5  11   -2.26    1.82
   0   5  11    2.15    1.94
  -1  -5 -11   18.35    3.43
  -1  -5 -11   22.18    6.06
  -1  -5 -11   16.45    4.32
   1   5  11   20.10    4.02
  -2  -5 -11   -0.31    1.40
  -2  -5 -11    1.63    1.81
   2   5  11   -0.17    1.33
  -3  -5 -11  131.60   12.19
  -3  -5 -11  141.41   10.71
   3   5  11  135.91    8.37
  -4  -5 -11   22.47    6.17
  -4  -5 -11   36.01    6.38
   4   5  11   25.89    4.27
   4   5  11   36.05    6.68
  -5  -5 -11   -1.92    1.73
   5   5  11    0.99    2.09
   5   5  11   -1.40    5.69
  -6  -5 -11   33.19    7.18
  -6  -5 -11   22.82    7.08
   6   5  11   28.88    5.34
  -7  -5 -11   37.99    9.48
   7   5  11   36.85    6.51
   5  -6 -11   25.07    6.68
   5  -6 -11   26.98    6.95
  -5   6  11   18.94    7.47
  -5   6  11   32.89    9.70
   4  -6 -11   32.50    9.62
   4  -6 -11   23.37    6.30
  -4   6  11   17.96    7.21
   3  -6 -11   40.57    8.48
   3  -6 -11   42.58    8.15
  -3   6  11   38.40    6.81
  -3   6  11   40.06    9.24
  -3   6  11   26.67    7.30
   2  -6 -11   45.30    8.65
   2  -6 -11   38.22    6.59
  -2   6  11   44.25    7.69
  -2   6  11   29.17    6.97
  -2   6  11   53.07    9.56
   1  -6 -11  112.87   12.57
   1  -6 -11   76.44    8.38
   1  -6 -11  110.57    9.52
  -1   6  11   84.78   10.58
  -1   6  11  100.29   10.19
   0  -6 -11    0.34    3.32
   0  -6 -11    2.46    2.17
   0  -6 -11    0.79    2.21
   0   6  11    2.35    2.64
   0   6  11    4.21    2.53
  -1  -6 -11   -1.02    3.12
  -1  -6 -11    1.74    2.89
  -1  -6 -11   -0.87    2.40
  -1  -6 -11   -0.41    1.56
   1   6  11   -3.37    1.81
  -2  -6 -11    7.67    2.96
  -2  -6 -11    1.56    3.20
  -2  -6 -11    7.05    4.29
   2   6  11   -0.61    2.43
  -3  -6 -11   35.49    6.05
  -3  -6 -11   35.36    8.00
   3   6  11   42.77    5.20
  -4  -6 -11    8.14    3.59
  -4  -6 -11   14.01    4.97
   4   6  11   17.39    3.87
  -5  -6 -11   71.72   10.03
   5   6  11   67.47    7.06
  -6  -6 -11   54.16   10.21
   6   6  11   66.49    7.67
   4  -7 -11    3.41    3.16
   4  -7 -11    1.81    2.68
  -4   7  11    1.83    3.93
  -4   7  11    4.28    4.92
   3  -7 -11    2.93    2.88
  -3   7  11   14.98    6.33
  -3   7  11    1.26    2.65
  -3   7  11    2.05    4.37
   2  -7 -11  112.85   13.76
   2  -7 -11  118.47   11.07
  -2   7  11  145.92   14.14
   1  -7 -11   51.18    7.78
   1  -7 -11   42.74   10.07
  -1   7  11   53.61   11.85
   0  -7 -11   38.50    6.19
   0  -7 -11   26.17    6.69
   0  -7 -11   21.91    8.60
   0   7  11   47.33   10.50
   0   7  11   37.06    8.19
  -1  -7 -11    3.14    4.12
  -1  -7 -11   -1.39    2.71
  -1  -7 -11    3.53    2.81
   1   7  11   12.44    4.82
  -2  -7 -11    1.65    2.09
  -2  -7 -11    4.88    3.86
  -2  -7 -11    8.15    6.07
   2   7  11    4.77    3.13
  -3  -7 -11   -0.61    3.56
  -3  -7 -11   -1.01    2.28
  -3  -7 -11   -3.28    2.15
   3   7  11    1.24    2.49
  -4  -7 -11   12.26    6.15
  -4  -7 -11    2.41    3.22
  -4  -7 -11    3.60    3.14
   4   7  11    8.51    6.11
  -5  -7 -11    9.64    4.43
  -5  -7 -11   19.26    5.53
   5   7  11   17.07    5.06
   3  -8 -11    1.40    3.23
   3  -8 -11    1.97    3.77
  -3   8  11    4.73    3.42
  -3   8  11   -2.12    4.97
   2  -8 -11   99.91   10.63
   2  -8 -11  123.03   15.11
  -2   8  11  109.15   13.26
  -2   8  11   88.08   14.07
   1  -8 -11    7.46    4.11
   1  -8 -11   11.43    3.93
   1  -8 -11   12.30    5.44
  -1   8  11   16.86    6.98
  -1   8  11   23.92    6.54
   0  -8 -11   56.14   10.74
   0  -8 -11   69.55    7.85
   0  -8 -11   54.27   11.20
   0   8  11   86.17   12.25
   0   8  11   69.00   13.25
  -1  -8 -11    7.93    5.01
  -1  -8 -11    7.34    4.80
   1   8  11   12.84    4.94
  -2  -8 -11    5.22    3.37
  -2  -8 -11    4.10    3.33
  -2  -8 -11   -1.17    3.72
   2   8  11   -1.73    3.32
  -3  -8 -11   19.09    5.08
  -3  -8 -11   10.93    5.69
  -3  -8 -11   23.29    6.45
   3   8  11   14.89    5.08
  -4  -8 -11   31.50    8.51
  -4  -8 -11   43.45   11.22
   4   8  11   41.62    7.90
   2   6 -12    7.23    5.60
  -2  -6  12    7.09    4.28
  -2  -6  12   16.51    7.01
   1   6 -12   26.66    7.45
  -1  -6  12   16.73    7.87
  -1  -6  12   32.26    7.50
   0   6 -12    0.00    3.21
   0  -6  12    6.91    4.70
   0  -6  12    5.68    4.75
   0  -6  12    4.01    4.07
  -1   6 -12   37.94    8.88
   1  -6  12   42.56   11.34
  -2   6 -12    5.78    3.97
   2  -6  12   -6.70    3.72
  -3   6 -12   -3.31    5.15
   3  -6  12    8.04    5.58
   4   5 -12    1.05    3.37
  -4  -5  12   -6.90    3.94
  -4  -5  12    0.92    3.34
   3   5 -12   14.24    5.76
   3   5 -12   12.15    3.40
  -3  -5  12   12.16    5.77
  -3  -5  12   13.50    5.35
  -3  -5  12   11.66    5.49
   2   5 -12  136.28   10.40
   2   5 -12  127.63   12.37
  -2  -5  12  130.43   11.27
  -2  -5  12  129.31   12.79
  -2  -5  12  136.35   15.49
   1   5 -12  181.55   13.46
   1   5 -12  216.08   15.84
  -1  -5  12  180.68   17.84
  -1  -5  12  194.59   14.68
  -1  -5  12  189.86   13.34
   0   5 -12   32.01    7.31
   0  -5  12   19.41    5.64
   0  -5  12   25.61    7.06
  -1   5 -12   60.86   11.06
   1  -5  12   68.51   13.19
   1  -5  12   57.49    7.13
  -2   5 -12  154.12   14.61
   2  -5  12  171.01   16.72
  -3   5 -12    1.59    3.44
   3  -5  12    5.56    3.65
  -4   5 -12   -6.28    3.86
   4  -5  12    2.07    3.49
  -5   5 -12    4.50    5.04
   5  -5  12   -5.34    3.98
   5   4 -12    2.58    3.05
   5   4 -12   12.07    4.99
  -5  -4  12    5.90    5.01
  -5  -4  12    5.09    4.47
   4   4 -12   15.88    4.84
   4   4 -12   16.33    4.00
  -4  -4  12    9.16    4.76
  -4  -4  12   14.16    6.93
  -4  -4  12   14.31    6.88
   3   4 -12    4.28    3.08
   3   4 -12   10.33    3.22
  -3  -4  12    5.25    3.55
  -3  -4  12    5.55   15.14
  -3  -4  12    3.58    4.00
   2   4 -12    0.33    2.46
   2   4 -12   -0.49    2.18
  -2  -4  12    2.80    4.13
  -2  -4  12   -0.95    2.98
  -2  -4  12    0.46    2.54
  -2  -4  12    0.50    3.17
   1   4 -12   59.66    9.35
   1   4 -12   60.73    8.84
  -1  -4  12   53.14    7.47
  -1  -4  12   61.13   11.21
  -1  -4  12   64.97    7.72
   0   4 -12   50.11    8.20
   0   4 -12   41.90    7.66
   0  -4  12   53.69    8.30
   0  -4  12   31.19    6.81
  -1   4 -12    2.05    6.44
  -1   4 -12   -2.54    1.78
   1  -4  12    0.52    2.87
   1  -4  12    6.90    3.34
  -2   4 -12   28.96    7.27
  -2   4 -12   22.36    5.26
   2  -4  12   14.41    5.42
  -3   4 -12   15.94    4.91
   3  -4  12    6.47    4.26
  -4   4 -12    3.06    3.83
   4  -4  12   -4.19    2.94
  -5   4 -12   13.12    5.75
   5  -4  12   29.24    7.49
  -6   4 -12    0.82    5.08
   6   3 -12    9.88    6.15
   6   3 -12    7.25    3.20
  -6  -3  12    1.90    4.23
  -6  -3  12    6.86    5.76
   5   3 -12   33.40    5.73
   5   3 -12   24.28    7.16
  -5  -3  12   39.23    8.61
  -5  -3  12   15.36    6.46
   4   3 -12    9.38    4.35
   4   3 -12    6.61    2.80
  -4  -3  12    4.31    3.98
  -4  -3  12    4.41    3.85
  -4  -3  12    6.50    5.88
   3   3 -12    0.28    1.79
   3   3 -12    3.03    1.85
  -3  -3  12   -0.24    2.75
  -3  -3  12    0.66    2.23
  -3  -3  12    3.24    4.37
   2   3 -12    2.92    2.24
   2   3 -12    3.78    2.17
  -2  -3  12    3.23    2.45
  -2  -3  12   -2.71    3.25
  -2  -3  12    3.86    2.83
   1   3 -12   19.10    4.32
   1   3 -12    8.15    2.97
   1   3 -12    9.04    3.44
  -1  -3  12   15.94    5.24
  -1  -3  12   17.36    5.08
  -1  -3  12   16.43    4.50
   0   3 -12  204.12   14.27
   0   3 -12  184.11   13.19
   0   3 -12  235.41   14.07
   0  -3  12  222.86   16.66
   0  -3  12  234.97   14.15
  -1   3 -12  357.98   18.84
  -1   3 -12  378.43   21.04
  -1   3 -12  330.34   19.75
   1  -3  12  329.83   21.72
   1  -3  12  329.37   16.80
   1  -3  12  331.33   18.81
  -2   3 -12    5.09    2.76
  -2   3 -12    0.02    2.39
  -2   3 -12    3.14    2.41
   2  -3  12    3.35    3.47
   2  -3  12    4.64    2.93
  -3   3 -12   40.17    7.93
  -3   3 -12   76.09   12.11
  -3   3 -12   52.98    8.62
   3  -3  12   46.66    8.89
  -4   3 -12   20.08    5.73
  -4   3 -12   28.63    6.47
   4  -3  12   14.18    5.10
  -5   3 -12   26.18    6.93
  -5   3 -12   15.72    7.10
   5  -3  12   16.36    5.36
  -6   3 -12   10.18    5.01
  -6   3 -12    5.87    3.72
   6   2 -12   12.35    3.54
   6   2 -12    6.11    4.81
  -6  -2  12   -0.15    3.73
  -6  -2  12    0.86    4.53
   5   2 -12   11.26    8.03
   5   2 -12   22.47    6.09
  -5  -2  12   28.97    7.82
  -5  -2  12   14.15    6.56
   4   2 -12  167.16   11.00
   4   2 -12  141.49   12.77
  -4  -2  12  124.99   25.21
  -4  -2  12  155.49   15.22
   3   2 -12   62.04    7.61
   3   2 -12   60.18    6.40
  -3  -2  12   66.80   10.01
  -3  -2  12   44.84    7.76
   2   2 -12   64.51    6.89
   2   2 -12   72.77    6.03
   2   2 -12   69.49    6.92
  -2  -2  12   64.01    7.63
  -2  -2  12   60.91    7.93
  -2  -2  12   72.24    8.65
   1   2 -12  117.68    9.34
   1   2 -12  117.37    8.76
   1   2 -12  115.33    8.55
  -1  -2  12  112.14   10.22
  -1  -2  12  112.14    9.17
  -1  -2  12  106.15   10.40
   0   2 -12   23.56    5.12
   0   2 -12   22.92    4.12
   0   2 -12   16.76    4.15
   0  -2  12   22.52    5.03
   0  -2  12   23.88    5.29
   0  -2  12   15.48    5.21
  -1   2 -12   76.79    6.87
  -1   2 -12   80.73    8.29
  -1   2 -12   80.12    8.56
   1  -2  12   80.22    9.16
   1  -2  12   85.56    7.51
   1  -2  12   77.19    6.97
  -2   2 -12  156.40   10.77
  -2   2 -12  170.00   13.07
  -2   2 -12  164.78   14.95
   2  -2  12  150.77    9.23
   2  -2  12  148.08   12.91
   2  -2  12  168.38   10.43
  -3   2 -12  164.75   14.15
  -3   2 -12  169.74   14.58
  -3   2 -12  176.04   12.46
   3  -2  12  175.39   14.47
   3  -2  12  206.06   11.47
  -4   2 -12   37.03    8.64
  -4   2 -12   23.33    5.65
  -4   2 -12   32.55    7.41
   4  -2  12   26.65    5.44
  -5   2 -12  164.06   16.92
  -5   2 -12  164.99   14.28
   5  -2  12  186.21   15.49
  -6   2 -12   31.65    7.35
  -6   2 -12   52.17   14.18
   6  -2  12   22.62    6.31
  -7   2 -12   63.18   12.15
  -7   2 -12  113.73   13.98
   7  -2  12   98.42   12.67
   6   1 -12  213.85   14.35
   6   1 -12  194.90   17.98
   6   1 -12  217.71   14.71
  -6  -1  12  208.37   19.87
  -6  -1  12  216.14   14.85
   5   1 -12  172.21   12.08
   5   1 -12  153.45   12.92
   5   1 -12  174.41   15.00
  -5  -1  12  151.94   12.44
  -5  -1  12  160.93   16.57
   4   1 -12    2.70    2.99
   4   1 -12    5.20    3.79
   4   1 -12    1.71    1.85
  -4  -1  12    4.20    4.00
  -4  -1  12    4.63    2.86
   3   1 -12  229.39   15.43
   3   1 -12  233.61   13.81
   3   1 -12  221.37   11.11
   3   1 -12  240.19   15.12
  -3  -1  12  225.49   17.36
  -3  -1  12  239.41   15.40
   2   1 -12  666.59   31.78
   2   1 -12  669.90   29.11
   2   1 -12  718.43   27.50
   2   1 -12  691.66   29.20
   2   1 -12  617.98   34.68
  -2  -1  12  740.09   31.77
  -2  -1  12  629.88   30.05
  -2  -1  12  695.84   33.37
   1   1 -12   -0.39    6.76
   1   1 -12    0.86    1.55
   1   1 -12    0.66    1.24
   1   1 -12    2.35    1.44
  -1  -1  12   -1.16    2.12
  -1  -1  12    0.57    1.35
  -1  -1  12   -4.60    2.34
   0   1 -12   28.01    3.37
   0   1 -12   21.00    4.31
   0   1 -12   31.94    5.34
   0  -1  12   18.15    3.70
   0  -1  12   21.18    4.96
  -1   1 -12    4.98    1.93
  -1   1 -12    6.34    3.17
  -1   1 -12    4.47    2.35
   1  -1  12    5.26    2.72
   1  -1  12    1.56    1.63
  -2   1 -12   44.06    4.78
  -2   1 -12   37.11    6.33
  -2   1 -12   55.66    8.74
   2  -1  12   46.24    4.44
   2  -1  12   47.54    5.17
   2  -1  12   57.37    9.46
  -3   1 -12    0.38    1.74
  -3   1 -12   -0.32    1.34
  -3   1 -12    4.24    2.36
   3  -1  12   -0.26    1.83
   3  -1  12   -2.60    1.97
   3  -1  12   -1.73    1.39
  -4   1 -12  171.92   15.36
  -4   1 -12  165.37   11.92
  -4   1 -12  166.97   14.66
   4  -1  12  165.75    9.99
   4  -1  12  169.27    9.25
   4  -1  12  182.20   14.88
  -5   1 -12  153.13   15.01
  -5   1 -12  117.51   13.44
  -5   1 -12  123.85   11.23
   5  -1  12  151.19   13.78
   5  -1  12  133.26   15.64
  -6   1 -12   75.08    9.69
  -6   1 -12   74.00   12.56
   6  -1  12   63.43   11.04
  -7   1 -12    1.44    3.17
  -7   1 -12    5.90    5.16
   7  -1  12    3.34    4.20
   7   0 -12  149.90   13.11
   6   0 -12   81.77    9.04
  -6   0  12   60.78   12.54
   5   0 -12  271.30   16.32
   5   0 -12  244.90   12.02
  -5   0  12  274.07   14.96
  -5   0  12  219.46   20.64
   4   0 -12    1.83    1.70
   4   0 -12    4.21    1.92
   4   0 -12    1.21    2.27
  -4   0  12   -0.25    2.81
  -4   0  12   -0.05    1.78
   3   0 -12  113.92   11.86
   3   0 -12  102.35    7.47
   3   0 -12  101.74    8.53
   3   0 -12   82.53    8.65
  -3   0  12  106.05    8.84
  -3   0  12   95.84   10.71
   2   0 -12  290.47   14.65
   2   0 -12  280.50   15.35
   2   0 -12  262.54   14.61
   2   0 -12  285.93   17.59
  -2   0  12  259.70   17.85
  -2   0  12  268.70   15.74
   1   0 -12  780.25   34.06
   1   0 -12  859.82   31.95
   1   0 -12  860.70   34.55
   1   0 -12  833.19   33.78
  -1   0  12  785.06   34.81
  -1   0  12  889.69   36.09
  -1   0  12  855.97   37.30
[truncated: 113,689 more chars]
